# Supplementary material for: A Ferroptosis-Related lncRNAs Signature Predicts Prognosis and Therapeutic Response of Gastric Cancer
Source: Front Cell Dev Biol. 2021 Dec 2;9:736682. doi: 10.3389/fcell.2021.736682 (PMC8674955; doi:10.3389/fcell.2021.736682)
Supplement: Supplementary file 2 [file Table1.XLSX]

## Sheet: TableS1
lncRNA	regulator	correlation	pvalue
AC004067.1	GCLC	-0.2322	3.33e-06
AC004847.1	GCLC	-0.246398	1.03e-06
AC004865.2	GCLC	-0.271549	1.05e-07
AC004918.3	GCLC	0.269511	4.28e-07
AC004988.1	GCLC	-0.271454	8.37e-07
AC005291.1	GCLC	-0.201524	0.000198243
AC005703.5	GCLC	-0.207386	0.00144586
AC005722.4	GCLC	0.22477	9.86e-07
AC005911.1	GCLC	-0.230785	5.28e-05
AC006033.2	GCLC	-0.207764	0.000185127
AC006064.1	GCLC	-0.24838	1.12e-05
AC007639.1	GCLC	0.246609	2.79e-06
AC008083.3	GCLC	-0.211143	2.49e-05
AC008736.1	GCLC	-0.236483	8.11e-05
AC008760.2	GCLC	-0.255044	4.9e-07
AC008808.2	GCLC	-0.229349	2.02e-06
AC008957.3	GCLC	-0.200177	0.000249919
AC009806.1	GCLC	-0.206596	2.35e-05
AC009951.4	GCLC	-0.227741	4.91e-06
AC010173.1	GCLC	-0.230475	8.1e-05
AC010247.1	GCLC	-0.208174	9.57e-05
AC010247.2	GCLC	-0.201975	0.000521343
AC010761.4	GCLC	0.20743	7.49e-05
AC011511.5	GCLC	-0.227097	0.000535167
AC011726.1	GCLC	-0.218918	3.23e-05
AC015819.1	GCLC	-0.226226	1.2e-05
AC015911.3	GCLC	-0.221133	1.15e-05
AC016747.1	GCLC	-0.230625	5.65e-07
AC017033.1	GCLC	-0.213456	0.000106573
AC017074.1	GCLC	0.203731	6.56e-05
AC017104.1	GCLC	-0.249896	9.45e-07
AC018665.1	GCLC	0.203619	9.6e-05
AC019171.1	GCLC	-0.236045	0.000132498
AC020913.3	GCLC	-0.232483	6.6e-06
AC020978.4	GCLC	0.20326	5.77e-06
AC021016.1	GCLC	-0.268913	1.8e-09
AC021188.1	GCLC	-0.219322	0.000244421
AC021218.1	GCLC	0.220581	7.07e-05
AC022182.2	GCLC	-0.276635	7.45e-07
AC022400.6	GCLC	-0.200184	9.44e-06
AC022417.1	GCLC	-0.260212	7.19e-06
AC025165.1	GCLC	-0.237627	2.5e-05
AC026310.3	GCLC	-0.270233	6.58e-08
AC026369.3	GCLC	-0.220083	3.67e-05
AC027682.6	GCLC	-0.26271	5.5e-06
AC037487.2	GCLC	-0.219551	2.58e-05
AC041040.1	GCLC	-0.213739	0.000231722
AC046185.3	GCLC	-0.29005	1.08e-08
AC060766.4	GCLC	-0.220753	5.46e-06
AC068473.3	GCLC	-0.228132	0.000277165
AC068473.4	GCLC	-0.226978	3.67e-06
AC069209.1	GCLC	-0.230707	2.89e-05
AC079313.1	GCLC	-0.207586	0.000669763
AC080037.2	GCLC	0.202296	1.51e-05
AC080038.1	GCLC	-0.285949	2.92e-08
AC080188.1	GCLC	-0.231961	7.62e-06
AC084757.3	GCLC	-0.222063	1.32e-05
AC087672.2	GCLC	-0.205193	7.93e-05
AC090617.5	GCLC	-0.219244	0.000164433
AC091825.3	GCLC	-0.221165	2.24e-06
AC093510.2	GCLC	-0.247016	4.1e-06
AC093535.2	GCLC	-0.253994	1.16e-07
AC093702.1	GCLC	-0.244371	7.93e-06
AC093817.1	GCLC	0.200942	0.000129212
AC099850.3	GCLC	0.205014	7.03e-05
AC104117.3	GCLC	-0.240027	4.06e-06
AC104794.3	GCLC	-0.20415	0.000120457
AC105749.1	GCLC	-0.306255	2.22e-09
AC106786.1	GCLC	-0.254902	7.05e-08
AC106801.1	GCLC	-0.224235	1.82e-05
AC107464.2	GCLC	-0.210831	5.05e-05
AC107982.3	GCLC	-0.264011	1.56e-08
AC108751.4	GCLC	0.272274	5.21e-09
AC109347.2	GCLC	-0.220222	2.93e-05
AC112715.1	GCLC	-0.234536	1.72e-05
AC114812.2	GCLC	0.257366	2.44e-06
AC115618.3	GCLC	-0.225819	4.09e-06
AC116914.1	GCLC	-0.209745	5.18e-05
AC121247.1	GCLC	-0.208009	6.56e-05
AC124312.2	GCLC	-0.204262	4.11e-05
AC127537.1	GCLC	-0.200749	8.22e-06
AC134043.3	GCLC	-0.217939	1.11e-05
AC135048.1	GCLC	-0.206778	0.000136758
AC138207.5	GCLC	-0.226319	5.39e-06
AC139100.1	GCLC	-0.27144	6.23e-06
AC139768.1	GCLC	-0.205549	2.04e-05
AC147067.1	GCLC	-0.320736	4.17e-09
AC243960.3	GCLC	-0.243388	9.33e-07
ACTA2-AS1	GCLC	-0.226407	1.84e-05
AD000864.1	GCLC	-0.344552	4.35e-11
AGAP2-AS1	GCLC	-0.291134	9.72e-09
AL022341.1	GCLC	-0.284131	1.16e-05
AL023653.1	GCLC	-0.203552	0.000146184
AL024508.1	GCLC	0.21546	3.05e-05
AL031587.5	GCLC	-0.214593	0.000349154
AL031595.1	GCLC	-0.211529	0.000161061
AL031651.2	GCLC	-0.205604	3.81e-05
AL033384.2	GCLC	0.2263	3.07e-06
AL034550.1	GCLC	0.213262	0.000130407
AL035661.1	GCLC	0.245607	1.11e-05
AL109741.1	GCLC	-0.202388	1.86e-05
AL121772.1	GCLC	0.219718	1.19e-06
AL133342.1	GCLC	-0.209611	0.000129202
AL133467.1	GCLC	-0.228774	2.1e-05
AL135818.2	GCLC	-0.244689	0.000190428
AL137918.1	GCLC	-0.218664	1.53e-05
AL139125.1	GCLC	-0.21138	6.55e-05
AL139393.3	GCLC	-0.25975	2.31e-06
AL139423.1	GCLC	0.219863	1.47e-06
AL157394.1	GCLC	-0.284923	2.9e-08
AL157402.2	GCLC	-0.240215	5.66e-06
AL354811.1	GCLC	-0.219905	5.36e-05
AL355922.1	GCLC	-0.200787	1.21e-05
AL356417.2	GCLC	-0.275839	1.72e-08
AL445423.1	GCLC	-0.215542	2.99e-06
AL451042.1	GCLC	0.254979	1.94e-07
AL590004.3	GCLC	0.274521	2.13e-08
AL606489.1	GCLC	0.208274	0.000435992
ANKRD44-AS1	GCLC	-0.203277	4.71e-05
ANKRD44-IT1	GCLC	-0.201577	0.000275621
AP001372.2	GCLC	0.267807	6.64e-06
AP003031.3	GCLC	0.217321	0.00046499
AP003071.4	GCLC	-0.214095	2.7e-05
AP003469.2	GCLC	0.20254	0.000232672
ARHGAP42-AS1	GCLC	0.226789	4.3e-06
BARX1-DT	GCLC	-0.217169	0.000704232
BNC2-AS1	GCLC	-0.267452	1.67e-07
CACNA1C-AS2	GCLC	-0.220849	3.76e-05
CAHM	GCLC	-0.249028	2.36e-05
FAM83C-AS1	GCLC	0.210069	0.000188061
FLJ16779	GCLC	-0.205977	0.00020113
FNDC1-IT1	GCLC	-0.222244	2.45e-05
HAR1A	GCLC	-0.214267	4.72e-06
KCNIP1-OT1	GCLC	-0.233183	1.56e-05
L3MBTL4-AS1	GCLC	-0.252865	8.13e-08
LINC00304	GCLC	-0.217361	0.000286096
LINC00324	GCLC	-0.285528	6.31e-09
LINC00398	GCLC	-0.224552	0.00250707
LINC01429	GCLC	-0.225467	2.46e-05
LINC01561	GCLC	-0.237126	1.81e-05
LINC01614	GCLC	-0.212691	6.42e-05
LINC01750	GCLC	-0.21371	2.69e-06
LINC01857	GCLC	-0.231573	2.06e-05
LINC01943	GCLC	-0.287716	3.67e-07
LINC02038	GCLC	0.20126	0.00139228
LINC02084	GCLC	-0.320328	4.12e-09
LINC02091	GCLC	-0.242162	2.65e-06
LINC02132	GCLC	-0.227562	5.27e-05
LINC02195	GCLC	-0.217843	7.75e-06
LINC02256	GCLC	-0.202769	0.00016627
LINC02361	GCLC	-0.291513	8.22e-08
LINC02528	GCLC	-0.216148	3.02e-05
LINC02599	GCLC	-0.200914	0.000395974
LINC02716	GCLC	-0.268403	2.25e-08
LINC02724	GCLC	-0.230278	5.49e-05
LINC02872	GCLC	-0.208665	0.000183366
LRRK2-DT	GCLC	-0.204425	0.000226575
MRGPRF-AS1	GCLC	-0.261941	3.98e-05
MYG1-AS1	GCLC	-0.22154	1.6e-05
PDE2A-AS2	GCLC	-0.306974	2.73e-08
PIK3CD-AS1	GCLC	-0.205877	0.000636712
PRAL	GCLC	-0.231623	2.51e-05
PRKAR1B-AS1	GCLC	-0.313982	3.24e-09
RASSF10-DT	GCLC	0.265917	1.01e-06
RFX5-AS1	GCLC	-0.281639	2.63e-08
SENCR	GCLC	-0.273433	2.28e-07
SMCR5	GCLC	-0.233908	6.35e-06
TBILA	GCLC	0.263683	6.99e-08
TRIM31-AS1	GCLC	0.20338	0.000753115
U47924.2	GCLC	-0.24631	3.65e-05
WASL-DT	GCLC	0.200916	0.000209393
Z95114.3	GCLC	-0.249598	2.66e-06
Z97192.3	GCLC	-0.248018	1.03e-05
Z97200.1	GCLC	-0.269251	3.19e-07
ZNF236-DT	GCLC	-0.244649	1.13e-06
ABHD15-AS1	LAMP2	-0.273804	8.53e-08
AC002044.1	LAMP2	-0.268739	6.72e-08
AC002310.5	LAMP2	-0.229496	8.49e-07
AC002350.2	LAMP2	-0.227616	1.07e-06
AC002546.1	LAMP2	-0.21121	0.000108717
AC003965.2	LAMP2	0.223189	7.61e-05
AC003973.2	LAMP2	-0.208229	0.000296134
AC004066.1	LAMP2	0.25151	5.07e-07
AC004637.1	LAMP2	-0.225046	4.68e-06
AC004771.2	LAMP2	-0.205179	0.00010193
AC005180.2	LAMP2	-0.266418	4.58e-08
AC005225.4	LAMP2	-0.215191	1.15e-05
AC005358.1	LAMP2	-0.207025	7.55e-05
AC005523.1	LAMP2	-0.200466	6.09e-05
AC005540.1	LAMP2	-0.214369	1.8e-06
AC005736.1	LAMP2	-0.226196	7.06e-06
AC005785.1	LAMP2	-0.251717	7.1e-07
AC005884.2	LAMP2	-0.328858	2.78e-10
AC005899.3	LAMP2	-0.204542	2.35e-05
AC005911.1	LAMP2	-0.202238	5.31e-05
AC005912.2	LAMP2	-0.200405	0.000126737
AC005962.1	LAMP2	-0.255784	4.75e-06
AC006077.2	LAMP2	-0.287083	2.13e-08
AC006111.2	LAMP2	-0.261807	5.9e-07
AC006141.1	LAMP2	-0.207865	1.18e-05
AC007216.4	LAMP2	-0.242079	2.19e-07
AC007342.1	LAMP2	-0.206518	2.71e-05
AC007448.4	LAMP2	-0.221373	0.000212975
AC007686.3	LAMP2	-0.270663	9.25e-08
AC007952.4	LAMP2	-0.226278	6.28e-05
AC008050.1	LAMP2	-0.222272	0.000190371
AC008073.1	LAMP2	-0.206932	2.05e-06
AC008434.1	LAMP2	-0.212771	1.64e-05
AC008498.2	LAMP2	-0.232125	8.21e-06
AC008608.2	LAMP2	-0.248101	2.09e-05
AC008764.10	LAMP2	-0.202032	1.19e-06
AC008764.2	LAMP2	-0.281001	8e-08
AC008894.1	LAMP2	-0.24152	5.64e-07
AC008894.3	LAMP2	-0.253342	8.41e-08
AC008915.2	LAMP2	-0.206139	9.56e-06
AC009034.1	LAMP2	-0.253636	3.87e-08
AC009086.2	LAMP2	-0.291535	1.25e-09
AC009088.1	LAMP2	-0.292523	2.44e-08
AC009097.4	LAMP2	-0.226566	1.23e-06
AC009102.2	LAMP2	-0.228808	8.31e-07
AC009102.3	LAMP2	-0.210934	3.81e-05
AC009113.1	LAMP2	-0.201951	0.000290104
AC009145.4	LAMP2	-0.222615	7.36e-06
AC009806.1	LAMP2	-0.278998	5.75e-09
AC009831.3	LAMP2	-0.203417	0.000132231
AC009996.1	LAMP2	-0.212093	4.02e-05
AC010247.2	LAMP2	-0.207197	0.000794287
AC010320.3	LAMP2	-0.245988	1.59e-07
AC010336.1	LAMP2	-0.208728	7.77e-05
AC010336.5	LAMP2	-0.245898	2.95e-08
AC010519.1	LAMP2	-0.213936	1.53e-06
AC010531.5	LAMP2	-0.214405	2.36e-05
AC010531.6	LAMP2	-0.234151	0.000303175
AC010609.1	LAMP2	-0.201179	5.22e-05
AC010976.2	LAMP2	-0.21288	9.75e-06
AC011239.2	LAMP2	-0.256134	1.04e-07
AC011374.2	LAMP2	-0.21249	0.000392324
AC011446.1	LAMP2	-0.215985	6.04e-07
AC011472.1	LAMP2	-0.212256	1.06e-05
AC011595.1	LAMP2	-0.204356	0.000143426
AC011676.3	LAMP2	-0.220102	1.32e-06
AC011773.1	LAMP2	-0.225741	1.43e-06
AC012085.2	LAMP2	-0.267442	2.58e-09
AC012306.2	LAMP2	-0.23438	1.45e-05
AC012676.3	LAMP2	-0.227476	8.57e-05
AC012676.4	LAMP2	-0.273675	8.65e-09
AC013472.2	LAMP2	-0.236781	2.95e-06
AC013549.4	LAMP2	-0.202431	6.3e-05
AC015656.1	LAMP2	-0.212393	1.54e-05
AC015726.1	LAMP2	-0.20178	0.000169451
AC015849.4	LAMP2	-0.206464	1.07e-06
AC015909.5	LAMP2	-0.216219	1.14e-05
AC016026.1	LAMP2	-0.205732	4.68e-05
AC016027.2	LAMP2	-0.24579	1.97e-06
AC016027.3	LAMP2	-0.290782	4.02e-09
AC016065.1	LAMP2	-0.208631	2.48e-05
AC016168.3	LAMP2	-0.203159	2.4e-05
AC016245.1	LAMP2	-0.256434	4.19e-07
AC016542.2	LAMP2	-0.231994	4.34e-06
AC016831.4	LAMP2	-0.204285	2.29e-05
AC016876.4	LAMP2	-0.238023	5.69e-07
AC016957.2	LAMP2	-0.228609	1.12e-06
AC018445.3	LAMP2	-0.223943	2.69e-05
AC018445.4	LAMP2	-0.273764	5.26e-08
AC018529.1	LAMP2	-0.224815	1.78e-05
AC020908.3	LAMP2	-0.24549	8.11e-07
AC020913.3	LAMP2	-0.213133	3.75e-06
AC020923.1	LAMP2	-0.212061	8.96e-06
AC021237.1	LAMP2	-0.253405	1.38e-07
AC021766.1	LAMP2	-0.225357	1.34e-05
AC022400.6	LAMP2	-0.213522	0.000147125
AC022517.1	LAMP2	-0.265566	5.53e-08
AC023024.1	LAMP2	0.246112	1.28e-05
AC023024.2	LAMP2	0.222727	0.000104039
AC023632.5	LAMP2	-0.200268	0.000101037
AC024075.1	LAMP2	-0.267443	7.21e-08
AC024075.2	LAMP2	-0.268615	1.64e-07
AC024337.2	LAMP2	-0.209088	4.04e-05
AC025031.5	LAMP2	-0.221115	2.46e-06
AC025165.1	LAMP2	-0.203331	2.01e-05
AC025279.1	LAMP2	-0.242452	4.39e-07
AC026124.1	LAMP2	-0.281276	2.01e-09
AC026401.2	LAMP2	-0.251387	5.36e-08
AC026471.6	LAMP2	-0.20178	6.57e-05
AC026979.2	LAMP2	-0.237883	2.23e-05
AC027307.3	LAMP2	-0.298707	2.29e-08
AC027575.2	LAMP2	-0.231511	3.24e-06
AC027682.6	LAMP2	-0.206826	0.00147853
AC034236.2	LAMP2	-0.254504	3.45e-05
AC053503.3	LAMP2	-0.204931	1.57e-05
AC053503.4	LAMP2	-0.259356	1.56e-05
AC053503.5	LAMP2	-0.237171	4.02e-07
AC055764.2	LAMP2	-0.240773	7.82e-07
AC068389.3	LAMP2	-0.202532	1.62e-05
AC068580.3	LAMP2	0.234317	7e-05
AC068792.1	LAMP2	-0.271006	7.57e-08
AC073862.3	LAMP2	-0.200295	5.21e-06
AC073896.4	LAMP2	-0.226182	1.26e-06
AC078883.2	LAMP2	-0.231163	0.000135554
AC078909.1	LAMP2	-0.216956	3.41e-05
AC078925.2	LAMP2	-0.262508	9.69e-09
AC078962.1	LAMP2	-0.23853	1.68e-06
AC079089.1	LAMP2	-0.228436	7.21e-06
AC079174.1	LAMP2	-0.211323	6.83e-06
AC079193.2	LAMP2	-0.219562	1.97e-05
AC079331.1	LAMP2	-0.214384	2.95e-05
AC079331.2	LAMP2	-0.205316	5.22e-05
AC079915.1	LAMP2	-0.208766	7.34e-06
AC080188.1	LAMP2	-0.323068	2.27e-09
AC083964.2	LAMP2	-0.246757	3.12e-07
AC084125.4	LAMP2	-0.209685	1.41e-05
AC087392.5	LAMP2	-0.239891	3.25e-06
AC087620.1	LAMP2	-0.200619	1.7e-05
AC090559.2	LAMP2	-0.256307	2.3e-07
AC090617.5	LAMP2	-0.208413	0.000123927
AC091231.2	LAMP2	-0.239227	7.51e-08
AC091729.1	LAMP2	-0.21571	4.42e-07
AC092111.2	LAMP2	-0.204214	0.000106849
AC092127.1	LAMP2	-0.254482	9.76e-07
AC092139.2	LAMP2	-0.214106	4.14e-06
AC092140.2	LAMP2	-0.247411	1.63e-07
AC092343.1	LAMP2	-0.216441	3.81e-05
AC092384.1	LAMP2	-0.203732	2.76e-05
AC092384.2	LAMP2	-0.242466	6.15e-07
AC092384.3	LAMP2	-0.204515	7.22e-05
AC092620.1	LAMP2	-0.225089	3.84e-05
AC092653.1	LAMP2	-0.216777	1.93e-05
AC092667.1	LAMP2	-0.246313	1.23e-07
AC093227.1	LAMP2	-0.200483	9.14e-05
AC093390.1	LAMP2	-0.236681	1.17e-05
AC093503.2	LAMP2	-0.250166	5.71e-07
AC093909.6	LAMP2	-0.205803	9.04e-05
AC099343.3	LAMP2	-0.222469	8.23e-06
AC099689.1	LAMP2	-0.222452	1.48e-05
AC099778.1	LAMP2	-0.25398	1.9e-07
AC100788.2	LAMP2	-0.239284	4.4e-06
AC100793.3	LAMP2	-0.205912	5.14e-06
AC100803.3	LAMP2	-0.225452	2.14e-06
AC100830.1	LAMP2	-0.23079	3.2e-08
AC103740.1	LAMP2	-0.276522	5.76e-08
AC103769.1	LAMP2	-0.217479	1.7e-05
AC103770.1	LAMP2	-0.274526	2.33e-08
AC103876.1	LAMP2	-0.201387	0.000203518
AC104117.3	LAMP2	-0.219698	4.16e-05
AC104117.5	LAMP2	-0.207573	8.86e-06
AC104463.2	LAMP2	-0.204108	9.32e-05
AC104791.1	LAMP2	-0.203984	4.93e-05
AC105749.1	LAMP2	-0.218301	2.5e-05
AC107464.2	LAMP2	-0.225567	2.99e-06
AC107982.2	LAMP2	-0.236058	4.54e-06
AC108673.3	LAMP2	-0.268224	5.67e-07
AC110491.1	LAMP2	-0.201341	3.52e-05
AC110813.1	LAMP2	-0.200434	4.66e-05
AC111182.1	LAMP2	-0.202018	0.00667574
AC112250.2	LAMP2	-0.215964	4.6e-06
AC112491.1	LAMP2	-0.313466	3.8e-14
AC112504.1	LAMP2	-0.202039	7.4e-06
AC112512.1	LAMP2	-0.207106	7.11e-06
AC115102.1	LAMP2	-0.207541	1.35e-05
AC119396.2	LAMP2	-0.233299	4.43e-07
AC124312.2	LAMP2	-0.240434	2.8e-06
AC125257.1	LAMP2	0.246846	0.000204375
AC125437.2	LAMP2	-0.28131	3.18e-09
AC125807.2	LAMP2	-0.258193	5.58e-06
AC126773.4	LAMP2	-0.315366	2.12e-08
AC127496.7	LAMP2	-0.210941	0.000216357
AC130448.2	LAMP2	-0.243643	7.91e-07
AC131159.2	LAMP2	-0.2004	1.05e-05
AC134407.2	LAMP2	-0.208067	3.39e-05
AC135178.6	LAMP2	-0.285455	5.88e-09
AC136424.2	LAMP2	-0.246421	5.87e-06
AC136618.1	LAMP2	-0.207956	5.32e-05
AC138028.2	LAMP2	-0.206971	6.45e-06
AC138028.6	LAMP2	-0.272062	7.58e-06
AC138230.1	LAMP2	-0.241015	2.5e-07
AC138305.3	LAMP2	-0.23708	2.61e-08
AC138430.1	LAMP2	-0.250796	2.18e-07
AC138466.1	LAMP2	-0.222805	2.37e-05
AC139530.1	LAMP2	-0.281146	1.16e-07
AC145098.2	LAMP2	-0.235097	4.68e-07
AC145124.1	LAMP2	-0.281249	2.66e-08
AC145207.5	LAMP2	-0.210506	4.99e-05
AC147067.2	LAMP2	-0.215821	0.000332661
AC233723.2	LAMP2	-0.214558	6.33e-05
AC233992.3	LAMP2	-0.249578	6.63e-09
AF001548.1	LAMP2	-0.290263	7.24e-09
AF001548.2	LAMP2	-0.230636	3.31e-06
AF001548.3	LAMP2	-0.232646	3.36e-07
AF213884.3	LAMP2	-0.234455	1.16e-06
AGBL5-AS1	LAMP2	-0.22944	2.92e-06
AGBL5-IT1	LAMP2	-0.255419	1.4e-06
AJ003147.3	LAMP2	-0.224856	3.62e-05
AJ011932.1	LAMP2	-0.250486	6.8e-07
AKT3-IT1	LAMP2	-0.216047	3.8e-05
AL008727.1	LAMP2	-0.234123	1.04e-06
AL022311.1	LAMP2	-0.202924	5.57e-06
AL022341.1	LAMP2	-0.245345	0.000788378
AL023803.2	LAMP2	-0.250881	1.55e-07
AL031595.3	LAMP2	-0.238324	4.68e-07
AL031733.2	LAMP2	-0.266885	7.26e-08
AL033543.1	LAMP2	-0.202553	5.76e-05
AL035404.2	LAMP2	-0.201267	2.66e-05
AL049569.1	LAMP2	-0.237398	1.34e-05
AL049612.1	LAMP2	-0.204473	4.3e-05
AL049835.1	LAMP2	-0.215083	8.61e-05
AL096870.2	LAMP2	-0.308188	2.35e-11
AL121655.1	LAMP2	-0.203904	0.0001011
AL121835.2	LAMP2	-0.210157	2.31e-05
AL133467.1	LAMP2	-0.213514	0.000273476
AL135925.1	LAMP2	-0.253494	2.81e-07
AL136084.2	LAMP2	-0.22567	5.97e-06
AL136982.3	LAMP2	-0.20211	4.78e-05
AL138762.1	LAMP2	-0.230628	0.000299982
AL157832.1	LAMP2	-0.201625	3.68e-05
AL157871.5	LAMP2	-0.203979	1.16e-06
AL157996.1	LAMP2	-0.222047	1.14e-05
AL158825.2	LAMP2	-0.237888	5.31e-06
AL158834.1	LAMP2	-0.297895	1.29e-10
AL160286.3	LAMP2	-0.202316	5.07e-05
AL160313.1	LAMP2	-0.229283	3.57e-05
AL161457.1	LAMP2	-0.213223	4.84e-06
AL161781.2	LAMP2	-0.232644	5.95e-07
AL353898.3	LAMP2	-0.203424	2.44e-06
AL354760.1	LAMP2	-0.232021	2.73e-05
AL355073.1	LAMP2	-0.200879	0.000403187
AL355075.4	LAMP2	-0.253879	9.43e-07
AL355490.1	LAMP2	-0.208467	2.15e-06
AL356488.2	LAMP2	-0.20874	5.61e-05
AL356488.3	LAMP2	-0.251657	5.65e-06
AL356652.1	LAMP2	-0.237136	2.76e-07
AL357093.1	LAMP2	-0.224183	6.77e-06
AL357552.2	LAMP2	-0.240408	8.08e-07
AL358334.2	LAMP2	-0.201536	5.31e-05
AL359962.1	LAMP2	-0.204773	0.000680323
AL390755.2	LAMP2	-0.217276	0.000173332
AL390961.2	LAMP2	-0.207991	0.000110407
AL391121.1	LAMP2	-0.233047	1.83e-07
AL391335.1	LAMP2	-0.223074	2.17e-08
AL445248.1	LAMP2	-0.28272	1.59e-08
AL445307.1	LAMP2	-0.214084	2.47e-05
AL451085.2	LAMP2	-0.208681	1.8e-06
AL513165.1	LAMP2	-0.228391	3e-05
AL590326.1	LAMP2	-0.237654	1.29e-06
AL591623.1	LAMP2	-0.201748	4.51e-05
AL603750.1	LAMP2	-0.217029	2.24e-05
AL662844.4	LAMP2	-0.210885	0.000100132
AL662884.1	LAMP2	-0.273303	5.78e-10
AL844908.2	LAMP2	-0.213785	1.82e-06
ANKRD44-IT1	LAMP2	-0.211816	5.92e-06
AP000692.2	LAMP2	-0.277816	1.25e-07
AP000866.5	LAMP2	-0.27698	3.04e-08
AP000897.1	LAMP2	-0.228302	2.35e-06
AP000915.1	LAMP2	-0.247448	5.57e-07
AP001160.2	LAMP2	-0.238399	1.11e-05
AP001363.2	LAMP2	-0.25422	3.09e-08
AP001462.1	LAMP2	-0.231354	8.54e-06
AP001505.1	LAMP2	-0.279476	4.61e-09
AP001972.1	LAMP2	-0.291524	2.97e-08
AP001972.5	LAMP2	-0.25272	2.91e-06
AP003071.3	LAMP2	-0.210565	1.5e-06
AP003071.4	LAMP2	-0.288728	1.67e-09
AP003072.4	LAMP2	-0.228037	1.26e-05
AP003117.1	LAMP2	-0.237265	5.61e-06
AP003168.2	LAMP2	-0.218103	9.17e-07
AP003352.1	LAMP2	-0.304021	1.62e-08
AP003392.1	LAMP2	-0.247615	3.47e-08
AP003396.3	LAMP2	-0.246078	7.91e-06
AP004609.1	LAMP2	-0.281252	5.09e-10
AP004609.3	LAMP2	-0.302519	2.5e-09
AP005131.2	LAMP2	-0.251361	1.78e-06
AP005131.5	LAMP2	-0.215976	4.67e-06
AP006333.2	LAMP2	-0.201687	0.000844889
ATP2B1-AS1	LAMP2	-0.201904	0.000339837
BARX1-DT	LAMP2	-0.20894	4.88e-06
BNC2-AS1	LAMP2	-0.203768	0.000251906
BTBD9-AS1	LAMP2	-0.24237	1.28e-06
BX293535.1	LAMP2	-0.202025	0.00148465
BX324167.2	LAMP2	-0.213494	3.67e-05
CACNA1C-AS2	LAMP2	-0.237738	1.9e-06
CCDC84-DT	LAMP2	-0.230484	1.39e-06
DNM1P35	LAMP2	-0.21007	0.00101491
DPP9-AS1	LAMP2	-0.219307	7.55e-06
FAM66A	LAMP2	-0.209669	9.58e-05
FGF10-AS1	LAMP2	-0.213638	0.000132039
FIGNL2-DT	LAMP2	-0.20788	2.76e-05
FLJ13224	LAMP2	-0.257756	5.02e-09
FLJ20021	LAMP2	-0.205403	0.000101058
FLJ38576	LAMP2	-0.232162	8.18e-06
FLJ42393	LAMP2	-0.221058	6.27e-06
FLNC-AS1	LAMP2	-0.213155	8.27e-06
FO393419.2	LAMP2	-0.224336	5.8e-06
FOXP1-AS1	LAMP2	-0.224488	1.29e-05
GK-AS1	LAMP2	0.217879	0.000241564
HDHD5-AS1	LAMP2	-0.235634	5.15e-06
HID1-AS1	LAMP2	-0.207744	0.000477815
HMBOX1-IT1	LAMP2	-0.236793	3.43e-06
ILF3-DT	LAMP2	-0.241024	7.54e-05
ITPKB-AS1	LAMP2	-0.212027	2.49e-05
JMJD1C-AS1	LAMP2	-0.209674	1.9e-05
KIRREL1-IT1	LAMP2	-0.228491	5.02e-06
L29074.1	LAMP2	0.210635	3.84e-05
LDLRAD4-AS1	LAMP2	-0.237472	4.96e-06
LINC00163	LAMP2	-0.206133	1.22e-05
LINC00311	LAMP2	-0.234798	1.46e-06
LINC00852	LAMP2	-0.301431	7.54e-10
LINC00891	LAMP2	-0.211529	3.01e-05
LINC00957	LAMP2	-0.287224	6.62e-09
LINC01023	LAMP2	-0.214041	4.82e-05
LINC01311	LAMP2	-0.204589	1.31e-05
LINC01537	LAMP2	-0.238828	4.12e-05
LINC01678	LAMP2	-0.207241	0.000184973
LINC01715	LAMP2	-0.213302	0.000484576
LINC01750	LAMP2	-0.224146	5.03e-05
LINC01765	LAMP2	-0.201933	0.00175916
LINC01932	LAMP2	0.211113	1.76e-05
LINC02033	LAMP2	-0.217391	3.89e-06
LINC02076	LAMP2	-0.269815	3.06e-07
LINC02106	LAMP2	-0.20397	7.37e-06
LINC02132	LAMP2	-0.211651	2.58e-06
LINC02361	LAMP2	-0.265439	2.07e-06
LINC02397	LAMP2	-0.224379	1.93e-06
LINC02878	LAMP2	-0.25156	2.51e-07
LRRC3-DT	LAMP2	-0.212192	9.72e-06
MAPT-IT1	LAMP2	-0.231111	2.32e-06
MKX-AS1	LAMP2	-0.211031	1.69e-05
MRGPRF-AS1	LAMP2	-0.222832	3.69e-07
MYOCD-AS1	LAMP2	-0.211365	1.87e-06
NEXN-AS1	LAMP2	-0.276183	3.51e-08
PITPNM2-AS1	LAMP2	-0.210983	0.000227085
PTPRJ-AS1	LAMP2	-0.215153	1.02e-05
RASA2-IT1	LAMP2	-0.226796	2.47e-07
RERG-IT1	LAMP2	-0.206021	2.55e-05
RFX5-AS1	LAMP2	-0.202391	8.32e-05
RRS1-AS1	LAMP2	-0.228518	7.82e-07
RUVBL1-AS1	LAMP2	-0.207615	0.000381126
SCGB1B2P	LAMP2	-0.22293	6.49e-05
SFTPD-AS1	LAMP2	-0.221795	5.02e-06
SMYD3-IT1	LAMP2	-0.222559	5.56e-06
SNHG19	LAMP2	-0.297442	9.79e-09
SNHG22	LAMP2	-0.348465	5.79e-16
SNHG25	LAMP2	-0.216234	8.01e-06
SPON1-AS1	LAMP2	-0.276068	4.54e-08
STK4-AS1	LAMP2	0.23424	7.53e-08
U62631.1	LAMP2	-0.224113	6.8e-07
UBXN7-AS1	LAMP2	-0.332631	1.29e-11
USP12-AS1	LAMP2	-0.215394	6.94e-06
UST-AS1	LAMP2	-0.231865	2.94e-06
WWC2-AS2	LAMP2	-0.253392	2.32e-06
Z92544.1	LAMP2	-0.221916	2.77e-05
Z99289.3	LAMP2	-0.216048	0.000131046
ZNF236-DT	LAMP2	-0.23502	1.02e-05
ZNF710-AS1	LAMP2	-0.226654	1.22e-05
AC000061.1	NOX1	0.255607	8.12e-08
AC002044.1	NOX1	0.200658	0.00178073
AC002116.2	NOX1	0.208933	0.0023024
AC002398.1	NOX1	0.215553	0.00320393
AC004080.1	NOX1	0.273513	2.04e-13
AC004080.2	NOX1	0.25673	3.02e-07
AC004231.1	NOX1	0.312304	9.06e-11
AC004233.1	NOX1	0.219382	0.000144604
AC004233.2	NOX1	0.291426	1.44e-09
AC004943.3	NOX1	0.215163	4.16e-05
AC005089.1	NOX1	0.359787	3.52e-12
AC005332.6	NOX1	-0.266615	4.32e-08
AC005355.2	NOX1	0.285055	2.18e-07
AC005550.2	NOX1	0.210941	0.000275164
AC005790.1	NOX1	-0.219887	1.05e-05
AC006111.2	NOX1	0.274981	2.69e-07
AC006206.1	NOX1	0.243129	1.05e-05
AC006441.1	NOX1	0.222817	0.000116594
AC006504.7	NOX1	0.205499	0.000192602
AC007038.1	NOX1	0.207831	0.00207746
AC007099.1	NOX1	0.362349	2.67e-16
AC007182.1	NOX1	0.281543	1.01e-08
AC007342.5	NOX1	0.268915	0.000260607
AC007342.8	NOX1	0.230862	0.000671479
AC007342.9	NOX1	0.315726	3.26e-06
AC007490.1	NOX1	0.269184	1.23e-07
AC007637.1	NOX1	-0.203628	0.000392146
AC007879.4	NOX1	0.21545	0.00061591
AC008456.1	NOX1	0.339422	2.85e-11
AC008555.6	NOX1	0.262529	4.58e-06
AC008758.4	NOX1	0.233004	0.000387736
AC008764.6	NOX1	0.235362	0.000284937
AC008946.1	NOX1	0.236154	2.71e-05
AC009065.5	NOX1	0.205442	0.000151956
AC009093.4	NOX1	-0.239924	1.38e-06
AC009097.1	NOX1	0.297892	1.77e-06
AC009097.2	NOX1	0.334663	3.34e-11
AC009163.6	NOX1	0.282771	4.91e-07
AC009269.5	NOX1	0.242824	0.000338412
AC009303.4	NOX1	0.242355	6.72e-06
AC009407.1	NOX1	0.306625	1.47e-06
AC010976.2	NOX1	0.263866	8.24e-07
AC011298.1	NOX1	0.343729	6.97e-12
AC011523.1	NOX1	0.261553	2.26e-06
AC011700.1	NOX1	0.253534	3.18e-06
AC012213.3	NOX1	0.202057	0.00679476
AC012313.5	NOX1	-0.250114	2.34e-07
AC015813.7	NOX1	-0.250441	1.68e-05
AC015914.1	NOX1	0.230046	4.87e-06
AC016575.1	NOX1	0.223961	1.13e-05
AC017071.1	NOX1	0.240127	1.13e-06
AC017074.1	NOX1	0.225268	2.73e-06
AC017100.1	NOX1	0.23875	1.4e-06
AC018629.1	NOX1	0.284222	1.87e-08
AC020658.4	NOX1	0.30407	1.22e-07
AC020779.2	NOX1	-0.211347	1.5e-05
AC021218.1	NOX1	0.24675	5.01e-08
AC022028.2	NOX1	0.207425	0.000265885
AC022306.2	NOX1	0.229596	9.59e-06
AC022306.3	NOX1	0.240766	3.76e-06
AC022762.2	NOX1	0.283848	4.59e-07
AC023632.5	NOX1	0.204199	0.00343617
AC023794.5	NOX1	-0.213926	1.8e-06
AC024592.2	NOX1	0.229362	2.71e-06
AC024940.5	NOX1	0.206093	0.000734249
AC025176.1	NOX1	0.231619	4.9e-05
AC025265.1	NOX1	0.243421	4.61e-06
AC026124.2	NOX1	0.208655	0.00141899
AC026691.1	NOX1	-0.241319	4.73e-06
AC026782.2	NOX1	0.204274	0.000102509
AC034229.4	NOX1	0.234334	0.000102546
AC044802.2	NOX1	0.338848	3.53e-14
AC053503.1	NOX1	0.281052	9.51e-09
AC064807.2	NOX1	0.204783	5.07e-05
AC068305.2	NOX1	0.204296	3.38e-05
AC068658.1	NOX1	0.275437	4.74e-08
AC069222.1	NOX1	0.205909	0.000840027
AC069234.4	NOX1	0.325617	1.86e-11
AC069528.2	NOX1	0.20321	0.0024226
AC073130.3	NOX1	-0.232528	8.15e-05
AC073592.8	NOX1	0.230051	0.00025766
AC073896.4	NOX1	0.238804	5.67e-05
AC079354.1	NOX1	0.200287	0.000211676
AC080038.3	NOX1	-0.303803	2.21e-08
AC080129.2	NOX1	0.219967	3.01e-06
AC082651.3	NOX1	0.2048	0.000149425
AC084880.3	NOX1	-0.233546	8.43e-06
AC087588.2	NOX1	0.309609	8.96e-08
AC090116.1	NOX1	0.271492	2.96e-08
AC090709.1	NOX1	0.258729	3.57e-10
AC090912.2	NOX1	0.257922	0.000383544
AC091182.2	NOX1	0.215059	9.15e-05
AC092067.1	NOX1	0.225544	0.0006867
AC092111.1	NOX1	-0.214372	0.000213184
AC092111.2	NOX1	-0.210302	2.13e-05
AC092112.1	NOX1	0.234501	3.83e-05
AC092645.1	NOX1	-0.219248	7.87e-06
AC092718.4	NOX1	0.324508	1.6e-07
AC092894.1	NOX1	0.374635	7.66e-14
AC093227.1	NOX1	0.238421	4.94e-05
AC093484.4	NOX1	0.220194	0.000402791
AC093673.2	NOX1	0.201047	5.69e-06
AC093909.6	NOX1	0.224437	0.00261612
AC095031.1	NOX1	0.20456	0.00120072
AC096733.2	NOX1	-0.237396	1.37e-06
AC098828.1	NOX1	0.265133	1.75e-08
AC099518.2	NOX1	0.225511	0.000255539
AC100814.1	NOX1	0.273593	2.27e-07
AC103702.2	NOX1	0.352281	8.85e-10
AC103746.1	NOX1	-0.290362	1.41e-09
AC104260.2	NOX1	-0.203171	4.37e-05
AC104472.1	NOX1	0.252522	1.27e-05
AC104534.1	NOX1	0.259217	8.21e-07
AC104958.2	NOX1	0.269198	9.31e-07
AC106712.1	NOX1	0.245013	4.85e-06
AC106900.1	NOX1	0.210504	0.00011232
AC107294.3	NOX1	-0.203309	7.21e-05
AC107993.1	NOX1	0.212876	0.00288922
AC108112.1	NOX1	0.311025	3e-07
AC108449.2	NOX1	-0.233647	0.000114575
AC112236.2	NOX1	-0.222053	1.16e-05
AC112496.1	NOX1	0.240945	1.33e-05
AC113143.1	NOX1	0.221636	7.07e-05
AC114947.2	NOX1	0.212295	0.000279435
AC119150.1	NOX1	0.216598	1.17e-05
AC121338.2	NOX1	0.216542	6.46e-07
AC123023.1	NOX1	0.252157	4.13e-10
AC124067.4	NOX1	0.436398	1.03e-19
AC124312.3	NOX1	-0.214509	3.96e-06
AC124319.1	NOX1	0.229761	0.000536176
AC124798.1	NOX1	0.387382	3.47e-15
AC125257.1	NOX1	0.253801	2.34e-08
AC125603.1	NOX1	0.228728	2.55e-08
AC125603.2	NOX1	0.313731	7.67e-11
AC130371.2	NOX1	-0.229764	2.91e-06
AC131097.1	NOX1	0.216132	1.14e-06
AC131097.2	NOX1	0.342314	1.73e-13
AC132192.2	NOX1	0.207131	0.000136647
AC132219.2	NOX1	0.215417	9.83e-05
AC136475.3	NOX1	0.221776	1.62e-05
AC137770.1	NOX1	0.236681	3.12e-06
AC138150.2	NOX1	0.39048	1.81e-14
AC138305.3	NOX1	0.276811	4.53e-05
AC138356.1	NOX1	-0.20218	8.62e-05
AC138904.1	NOX1	0.229404	1.71e-05
AC139149.1	NOX1	-0.220269	3.99e-05
AC139720.1	NOX1	0.254532	2.54e-06
AC145207.5	NOX1	0.222037	9.99e-05
AC148476.1	NOX1	0.200108	0.00450023
AC234775.3	NOX1	-0.202844	4.68e-05
AC243964.4	NOX1	0.260378	5.14e-06
AC243967.2	NOX1	0.323287	3.57e-10
AC244100.2	NOX1	0.351835	6.54e-10
AC244100.3	NOX1	0.288693	2.09e-08
AC244100.4	NOX1	0.276664	3.79e-06
AC254629.1	NOX1	0.276919	4.76e-07
ADIRF-AS1	NOX1	-0.225436	8.52e-06
AF064860.2	NOX1	0.238773	8.02e-06
AGAP11	NOX1	-0.215603	3.92e-05
AL021707.6	NOX1	0.208226	0.000590289
AL023284.4	NOX1	0.280935	1.58e-07
AL023583.1	NOX1	0.217333	6.46e-05
AL024508.1	NOX1	0.289471	1.94e-11
AL031123.2	NOX1	0.215666	2.91e-05
AL031587.1	NOX1	-0.20492	0.000315741
AL031665.1	NOX1	0.20011	0.000482055
AL031775.1	NOX1	0.261006	0.000253005
AL035420.2	NOX1	0.233121	8.49e-05
AL035461.2	NOX1	0.379835	2.08e-12
AL049555.1	NOX1	0.2802	1.11e-07
AL049612.1	NOX1	0.256954	1.53e-07
AL049794.1	NOX1	0.240584	4.36e-05
AL049796.1	NOX1	-0.253703	4.64e-07
AL049840.4	NOX1	-0.23309	1.48e-05
AL096803.3	NOX1	0.21531	0.000193151
AL117382.2	NOX1	0.440993	3.37e-22
AL117382.3	NOX1	0.222276	4.64e-06
AL118505.1	NOX1	0.259846	1.74e-06
AL121672.1	NOX1	-0.23224	9.48e-06
AL121761.1	NOX1	0.201929	0.00108586
AL121832.3	NOX1	0.227434	5.71e-05
AL121989.1	NOX1	0.210323	0.00162672
AL121992.3	NOX1	0.312561	1.23e-07
AL133355.1	NOX1	-0.20806	6.48e-05
AL133370.1	NOX1	0.223921	5.95e-07
AL133415.1	NOX1	-0.261772	6.56e-07
AL133520.1	NOX1	0.20351	0.000169941
AL135924.2	NOX1	0.301644	4.73e-07
AL136221.1	NOX1	0.235342	1.58e-05
AL136304.1	NOX1	0.227306	0.00046391
AL137244.1	NOX1	0.227673	8.01e-05
AL139041.1	NOX1	0.230544	2.65e-05
AL139082.1	NOX1	0.283656	5.74e-08
AL139241.1	NOX1	-0.207005	0.000246415
AL158211.5	NOX1	-0.22828	1.01e-05
AL158825.2	NOX1	0.213743	0.000872132
AL158837.1	NOX1	0.291719	2.29e-08
AL161725.2	NOX1	0.231784	4.76e-06
AL161891.1	NOX1	0.249691	7.78e-07
AL163953.1	NOX1	0.342031	3.05e-10
AL353693.1	NOX1	0.207881	0.000156861
AL353747.2	NOX1	0.25399	2.67e-07
AL353796.1	NOX1	0.2356	2.24e-05
AL355353.1	NOX1	0.201498	0.000775191
AL355802.3	NOX1	0.274954	8.34e-06
AL359183.1	NOX1	0.208196	0.00100673
AL359880.1	NOX1	0.205982	9.67e-05
AL365181.3	NOX1	0.201422	1.04e-05
AL390728.6	NOX1	0.27182	3.26e-06
AL390961.2	NOX1	0.215723	0.000207865
AL391121.1	NOX1	-0.208571	6.03e-05
AL391244.1	NOX1	-0.214146	2.01e-05
AL445363.1	NOX1	0.220112	1.77e-06
AL451050.2	NOX1	0.232041	0.000151877
AL512444.1	NOX1	0.23366	5.81e-05
AL513123.1	NOX1	0.236847	1.57e-06
AL583810.1	NOX1	0.213712	0.000364081
AL589765.6	NOX1	0.210217	0.00050498
AL590438.1	NOX1	0.221309	4.3e-05
AL590483.1	NOX1	0.256429	1.82e-07
AL591178.1	NOX1	0.266183	3.72e-08
AL591848.2	NOX1	0.267757	5.17e-07
AL596223.1	NOX1	0.324482	3.28e-09
AL596223.2	NOX1	0.270879	7.12e-08
AL606537.1	NOX1	0.236064	0.00046811
AL606970.1	NOX1	0.314925	6.9e-10
AL731577.2	NOX1	-0.249381	2.77e-05
AP000438.1	NOX1	0.213694	7.16e-07
AP001439.1	NOX1	0.204999	0.000591365
AP001505.1	NOX1	0.227126	0.000229706
AP001610.3	NOX1	0.402714	3.03e-14
AP003032.1	NOX1	0.203434	4.65e-05
AP003351.1	NOX1	0.29309	3.75e-08
AP003392.3	NOX1	0.218312	0.000888719
AP005482.2	NOX1	0.260847	0.000196684
AP006748.1	NOX1	0.395593	2.2e-17
ATP2C2-AS1	NOX1	0.263367	1.39e-06
C2-AS1	NOX1	0.302347	1.79e-08
CADM3-AS1	NOX1	-0.214851	8.05e-06
CCR5AS	NOX1	0.208524	9.39e-05
CECR3	NOX1	0.329662	5.79e-11
CYP4A22-AS1	NOX1	0.284114	2.13e-06
DLGAP1-AS2	NOX1	0.303823	1.29e-10
ELN-AS1	NOX1	-0.226856	1.91e-06
EPB41L4A-DT	NOX1	-0.230288	2.25e-07
EPS15-AS1	NOX1	0.327875	4.08e-09
ERVE-1	NOX1	-0.248954	1.09e-06
ETV5-AS1	NOX1	-0.223474	6.73e-06
EVX1-AS	NOX1	0.304861	9.64e-16
FABP6-AS1	NOX1	0.201182	2.87e-06
FOXD2-AS1	NOX1	0.233518	1.43e-06
GAU1	NOX1	0.547428	4.14e-30
GK-IT1	NOX1	0.275446	2.41e-06
GSN-AS1	NOX1	-0.211379	0.000132028
HID1-AS1	NOX1	-0.200961	0.00010736
HNF4A-AS1	NOX1	0.300981	6.52e-09
HOXB-AS4	NOX1	0.370516	3.45e-12
KIAA1671-AS1	NOX1	-0.215853	0.000852857
KLHDC7B-DT	NOX1	0.205149	0.000174001
LINC00501	NOX1	0.300673	8.17e-10
LINC00525	NOX1	0.270014	4.17e-08
LINC00866	NOX1	0.220152	0.000343408
LINC00920	NOX1	0.209526	0.000434145
LINC00974	NOX1	0.211613	2.51e-08
LINC01123	NOX1	0.291054	1.81e-08
LINC01124	NOX1	0.250783	1.42e-06
LINC01537	NOX1	-0.208077	1.11e-05
LINC01555	NOX1	0.34117	4.48e-14
LINC01556	NOX1	0.20652	5.7e-05
LINC01648	NOX1	0.344873	3.78e-13
LINC01730	NOX1	0.220736	3.51e-05
LINC01732	NOX1	0.22846	0.000305764
LINC01843	NOX1	0.204076	1.13e-05
LINC01942	NOX1	0.204675	0.00115993
LINC02014	NOX1	0.229548	1.33e-05
LINC02256	NOX1	-0.265466	4.12e-08
LINC02313	NOX1	0.370307	1.03e-14
LINC02535	NOX1	0.458337	6.5e-21
LINC02538	NOX1	0.314081	2.54e-10
LINC02593	NOX1	-0.223762	4.57e-05
LINC02633	NOX1	0.204272	0.00116133
LIPC-AS1	NOX1	0.219639	0.000529972
LPP-AS2	NOX1	-0.309834	8.56e-09
MECOM-AS1	NOX1	-0.217201	3.38e-06
MIR200CHG	NOX1	0.242211	3.39e-05
MIR222HG	NOX1	0.241655	0.000142412
MNX1-AS2	NOX1	0.225929	7.06e-06
MYB-AS1	NOX1	0.254492	1.99e-08
PARAL1	NOX1	0.219676	1.35e-05
PTGES2-AS1	NOX1	0.299225	3.88e-07
PWAR5	NOX1	-0.202742	0.000121741
SUGT1-DT	NOX1	0.262758	7.46e-06
TFAP2A-AS1	NOX1	0.216242	0.000280022
TPRG1-AS1	NOX1	-0.296837	3.54e-09
TRPM2-AS	NOX1	0.216256	0.000844492
U47924.1	NOX1	0.230914	4.25e-05
WWC2-AS2	NOX1	-0.311708	5.98e-11
Z99129.3	NOX1	0.20045	0.00112227
ZKSCAN7-AS1	NOX1	-0.204329	3.67e-06
AC000068.1	ALOX5	-0.230514	2.85e-05
AC002091.1	ALOX5	0.377511	4.3e-12
AC002091.2	ALOX5	0.373934	5.24e-14
AC002480.1	ALOX5	0.24668	1.71e-06
AC004160.2	ALOX5	0.217573	1.33e-05
AC004241.3	ALOX5	-0.231445	4.27e-06
AC004494.1	ALOX5	0.201964	7.93e-06
AC004846.1	ALOX5	0.247268	2.54e-06
AC004847.1	ALOX5	0.343869	1.15e-12
AC004865.2	ALOX5	0.302748	1.2e-09
AC004988.1	ALOX5	0.247803	9.5e-07
AC005180.2	ALOX5	0.207959	0.00101479
AC005224.3	ALOX5	0.268322	2.17e-06
AC005291.2	ALOX5	0.248908	8.01e-07
AC005703.5	ALOX5	0.311528	1.13e-09
AC006033.2	ALOX5	0.366914	4.45e-15
AC006272.1	ALOX5	0.227657	4.39e-06
AC007336.2	ALOX5	0.225262	2.95e-06
AC007336.3	ALOX5	0.291212	5.64e-09
AC007376.2	ALOX5	0.220064	3.91e-06
AC007728.3	ALOX5	0.207111	0.000649034
AC007952.6	ALOX5	0.209366	2.46e-05
AC008074.2	ALOX5	0.210543	0.000313485
AC008083.2	ALOX5	0.269978	5.4e-06
AC008083.3	ALOX5	0.355991	1.88e-13
AC008555.1	ALOX5	0.214209	9.8e-05
AC008759.3	ALOX5	0.229877	6.85e-07
AC008760.2	ALOX5	0.364665	2.88e-16
AC008808.2	ALOX5	0.294125	3.66e-10
AC008972.2	ALOX5	0.249047	2.03e-07
AC009065.8	ALOX5	-0.205085	0.00060692
AC009118.3	ALOX5	-0.221435	6.5e-05
AC009133.3	ALOX5	0.233029	3.97e-07
AC009949.1	ALOX5	0.208557	0.000120818
AC009951.4	ALOX5	0.25744	1.07e-07
AC010186.3	ALOX5	0.260192	4.82e-07
AC010247.1	ALOX5	0.269067	7.61e-06
AC010247.2	ALOX5	0.2454	8.38e-05
AC010478.1	ALOX5	0.267237	1.18e-06
AC010761.1	ALOX5	-0.202191	1.8e-05
AC010973.2	ALOX5	-0.219579	5.29e-05
AC011899.2	ALOX5	0.274628	9.41e-09
AC011944.1	ALOX5	0.246417	0.000145442
AC012615.1	ALOX5	-0.31072	8.72e-10
AC012645.3	ALOX5	0.337359	2.01e-11
AC013451.1	ALOX5	0.225496	9.33e-06
AC013553.3	ALOX5	0.217607	3.74e-05
AC015813.5	ALOX5	-0.227574	0.000179882
AC015819.1	ALOX5	0.258041	9.27e-07
AC015911.3	ALOX5	0.274394	3.99e-10
AC016397.2	ALOX5	0.216542	0.000228049
AC016747.1	ALOX5	0.221602	4.17e-06
AC017033.1	ALOX5	0.227165	3.97e-06
AC018755.4	ALOX5	0.240878	3.68e-06
AC021188.1	ALOX5	0.244295	4.41e-07
AC022182.2	ALOX5	0.253852	9.83e-07
AC026369.3	ALOX5	0.2683	9.65e-08
AC026740.1	ALOX5	-0.204288	0.000331739
AC037198.1	ALOX5	0.214004	8.83e-06
AC037198.2	ALOX5	0.220888	3.03e-05
AC041040.1	ALOX5	0.220112	0.000103858
AC044781.1	ALOX5	0.253718	6.63e-08
AC046185.3	ALOX5	0.249376	1.81e-06
AC060234.3	ALOX5	0.228198	1.57e-06
AC068473.3	ALOX5	0.28382	3.45e-07
AC068473.4	ALOX5	0.225528	2.82e-05
AC069209.1	ALOX5	0.205572	2.28e-05
AC073073.2	ALOX5	-0.212355	2.07e-05
AC073389.1	ALOX5	-0.208871	0.000315047
AC078846.1	ALOX5	-0.203738	0.000127462
AC079015.1	ALOX5	0.205718	0.000365068
AC079316.2	ALOX5	0.210192	3.25e-06
AC079921.2	ALOX5	0.206978	0.000260799
AC080038.1	ALOX5	0.207616	3.66e-05
AC080038.3	ALOX5	0.205092	0.000425795
AC083843.2	ALOX5	-0.214305	3.92e-06
AC083862.1	ALOX5	0.238806	5.63e-06
AC083880.1	ALOX5	-0.224379	8.32e-06
AC084864.1	ALOX5	-0.203709	4.11e-05
AC087286.2	ALOX5	0.244373	1.22e-07
AC087672.2	ALOX5	0.21086	7.43e-05
AC090877.2	ALOX5	0.23545	1.13e-07
AC091493.1	ALOX5	0.212153	2.3e-05
AC092111.1	ALOX5	0.205523	1.58e-05
AC092376.2	ALOX5	0.242067	1.02e-06
AC092384.1	ALOX5	0.257626	3.99e-07
AC092384.3	ALOX5	0.236851	1.83e-06
AC092645.1	ALOX5	0.250823	8.51e-07
AC092999.1	ALOX5	0.271281	1.83e-06
AC093010.1	ALOX5	0.299515	6.16e-11
AC093330.2	ALOX5	0.264727	6.06e-09
AC093423.2	ALOX5	0.200406	0.000520003
AC093484.4	ALOX5	-0.222895	3.82e-06
AC093677.2	ALOX5	-0.254332	1.63e-06
AC096733.2	ALOX5	0.284454	3.66e-08
AC099494.2	ALOX5	0.211802	9.83e-07
AC104024.1	ALOX5	0.241342	2.86e-07
AC104083.1	ALOX5	0.250406	4.96e-08
AC104260.2	ALOX5	0.204306	2.76e-05
AC104653.1	ALOX5	0.231234	3.2e-06
AC105749.1	ALOX5	0.2108	3.94e-05
AC106786.1	ALOX5	0.346343	6.53e-13
AC106801.1	ALOX5	0.211481	5.14e-05
AC106820.3	ALOX5	-0.230728	3.62e-06
AC106881.1	ALOX5	0.267559	8.45e-08
AC106882.1	ALOX5	0.270148	3.84e-09
AC108860.2	ALOX5	-0.209335	0.00022264
AC109322.1	ALOX5	-0.219948	5.15e-06
AC112255.1	ALOX5	0.228215	0.000411626
AC112721.1	ALOX5	0.201696	0.000346957
AC112721.2	ALOX5	0.216933	1.12e-05
AC114760.2	ALOX5	0.22523	4.13e-07
AC121493.1	ALOX5	-0.212688	6.97e-05
AC122713.2	ALOX5	0.224902	7.58e-06
AC125257.1	ALOX5	-0.225797	0.000405073
AC126773.4	ALOX5	0.234051	1.73e-06
AC130448.2	ALOX5	0.20745	3.84e-06
AC133644.1	ALOX5	0.303734	8.43e-12
AC135012.3	ALOX5	0.251512	1.44e-06
AC138207.1	ALOX5	0.276775	8.97e-08
AC138207.4	ALOX5	0.23934	5.57e-06
AC138207.5	ALOX5	0.30484	2.24e-10
AC141424.1	ALOX5	0.219281	7.62e-05
AC145098.1	ALOX5	0.390978	3.83e-16
AC243829.1	ALOX5	0.228708	3.74e-06
AC243960.3	ALOX5	0.325666	1.39e-10
AC243960.7	ALOX5	0.236307	6.38e-08
AC245128.3	ALOX5	0.218866	6.41e-06
AC246787.2	ALOX5	0.266858	7.11e-09
ACTA2-AS1	ALOX5	0.226787	1.46e-05
AD000864.1	ALOX5	0.311292	5.13e-10
AF064860.1	ALOX5	0.233132	6.75e-06
AF111167.2	ALOX5	0.222546	4.3e-05
AL022316.1	ALOX5	0.256184	2.38e-06
AL023284.4	ALOX5	-0.224593	6.08e-06
AL023653.1	ALOX5	0.205516	4.19e-05
AL031058.1	ALOX5	-0.210557	1.92e-06
AL031123.2	ALOX5	-0.213621	8.2e-05
AL031595.1	ALOX5	0.315511	6.13e-10
AL035461.2	ALOX5	-0.224174	2.13e-06
AL050341.2	ALOX5	-0.20357	0.000188192
AL078644.1	ALOX5	-0.212917	0.000202775
AL109741.1	ALOX5	0.259167	1.58e-07
AL109914.1	ALOX5	0.214348	1.48e-05
AL121832.2	ALOX5	-0.202745	6.02e-05
AL121906.2	ALOX5	-0.235542	4.74e-06
AL122035.1	ALOX5	0.209075	0.000337374
AL133215.2	ALOX5	-0.264983	1.43e-06
AL133342.1	ALOX5	0.287425	1.06e-09
AL133371.2	ALOX5	0.357348	2.7e-12
AL133415.1	ALOX5	0.274679	4.67e-08
AL133467.1	ALOX5	0.289578	5.64e-09
AL135818.2	ALOX5	0.230412	4.55e-05
AL136084.2	ALOX5	0.20615	0.000107397
AL136090.1	ALOX5	0.222289	2.8e-06
AL136320.1	ALOX5	0.28764	3.93e-09
AL137802.2	ALOX5	-0.227452	5.45e-06
AL139125.1	ALOX5	0.318547	1.66e-11
AL139147.1	ALOX5	0.221168	2.73e-06
AL139287.1	ALOX5	-0.234426	1.58e-05
AL139289.1	ALOX5	-0.252742	7.38e-09
AL139393.3	ALOX5	0.22027	1.22e-05
AL139423.1	ALOX5	-0.26802	1.72e-06
AL157402.2	ALOX5	0.253701	7.17e-08
AL158207.2	ALOX5	0.245688	6.42e-07
AL162457.1	ALOX5	0.232575	3.85e-06
AL163051.1	ALOX5	-0.225245	1.61e-05
AL354811.1	ALOX5	0.232255	9.03e-05
AL355488.1	ALOX5	-0.20848	4.03e-05
AL355922.1	ALOX5	0.210685	0.000133524
AL356299.2	ALOX5	-0.234054	0.00021347
AL356417.2	ALOX5	0.230983	2.12e-06
AL356750.1	ALOX5	0.20583	4.12e-07
AL357054.4	ALOX5	0.213975	1.05e-05
AL357992.1	ALOX5	0.223447	5.09e-06
AL359513.1	ALOX5	-0.236383	2.8e-07
AL365361.1	ALOX5	0.296127	4.28e-12
AL390719.2	ALOX5	-0.24492	2.22e-06
AL391832.3	ALOX5	0.308693	3.22e-09
AL512306.3	ALOX5	0.213945	1.42e-05
AL590326.1	ALOX5	-0.200447	1.59e-05
AL590385.2	ALOX5	0.232678	8.87e-07
AL606834.2	ALOX5	0.209549	5.34e-05
AL691432.2	ALOX5	-0.239796	2.77e-05
AL731567.1	ALOX5	0.719072	3.35e-60
AL954642.1	ALOX5	0.20341	1.98e-05
ANKRD44-AS1	ALOX5	0.217841	7.21e-06
AOAH-IT1	ALOX5	0.216937	3.23e-05
AP000892.4	ALOX5	0.210539	0.000332845
AP001056.1	ALOX5	0.239813	9.5e-07
AP001160.3	ALOX5	-0.204856	0.000138158
AP001189.1	ALOX5	0.268827	3.81e-07
AP001189.3	ALOX5	0.297616	2.67e-11
AP001469.3	ALOX5	-0.277567	5.49e-08
AP001962.1	ALOX5	0.209219	0.00010655
AP003071.3	ALOX5	0.280854	1.45e-06
AP003071.4	ALOX5	0.266554	2.24e-06
C9orf163	ALOX5	-0.20341	4.23e-05
CADM3-AS1	ALOX5	0.225043	1.19e-05
CAPN10-DT	ALOX5	-0.227836	1.73e-07
CARD11-AS1	ALOX5	0.24506	1.35e-07
CARD8-AS1	ALOX5	0.24109	9.1e-07
CCR5AS	ALOX5	0.281231	2.3e-08
CPNE8-AS1	ALOX5	0.208929	0.000120381
DTNB-AS1	ALOX5	0.202252	5.36e-06
EGOT	ALOX5	0.237814	2.46e-06
EML4-AS1	ALOX5	0.296274	2.47e-10
GAU1	ALOX5	0.203321	5.55e-05
HECW2-AS1	ALOX5	0.264652	8.62e-07
HLA-DQB1-AS1	ALOX5	0.232877	1.07e-05
HLX-AS1	ALOX5	0.2011	9.2e-05
HMGN3-AS1	ALOX5	-0.202652	4.23e-05
IL10RB-DT	ALOX5	0.23099	7.38e-07
IL6-AS1	ALOX5	0.26012	8.22e-08
KLF7-IT1	ALOX5	0.22302	4.46e-07
KLHDC7B-DT	ALOX5	0.232048	2e-06
KLHL6-AS1	ALOX5	0.228867	1.29e-05
LINC00324	ALOX5	0.237055	6e-07
LINC00402	ALOX5	0.225577	6.25e-07
LINC00528	ALOX5	0.320014	1.85e-10
LINC00891	ALOX5	0.311871	8.02e-08
LINC00996	ALOX5	0.310249	2.32e-12
LINC01055	ALOX5	0.20149	5.33e-06
LINC01096	ALOX5	0.21241	3.51e-05
LINC01215	ALOX5	0.29807	1.14e-09
LINC01311	ALOX5	-0.202276	0.000227481
LINC01480	ALOX5	0.276683	5.95e-08
LINC01589	ALOX5	0.206777	3.78e-06
LINC01678	ALOX5	0.213447	6.72e-05
LINC01679	ALOX5	0.269419	4.41e-07
LINC01686	ALOX5	0.300982	9.72e-09
LINC01857	ALOX5	0.341413	1.57e-13
LINC01943	ALOX5	0.291785	2.68e-09
LINC02084	ALOX5	0.293616	8.43e-09
LINC02106	ALOX5	0.263082	3.55e-06
LINC02132	ALOX5	0.250349	8.04e-08
LINC02397	ALOX5	0.214555	5.21e-07
LINC02520	ALOX5	0.26057	0.000169296
LINC02528	ALOX5	0.21981	1.51e-05
LINC02716	ALOX5	0.201199	4.55e-05
LINC02724	ALOX5	0.264092	2.61e-06
LINC02863	ALOX5	0.21328	4.4e-05
LINC02872	ALOX5	0.214018	0.000160368
LRRK2-DT	ALOX5	0.269695	9.14e-11
MACORIS	ALOX5	0.226065	4.25e-05
MED8-AS1	ALOX5	-0.223016	2.67e-05
MHENCR	ALOX5	-0.22487	1.79e-07
MRPL20-DT	ALOX5	-0.244092	6.41e-06
NCF4-AS1	ALOX5	0.221068	9.56e-05
OCIAD1-AS1	ALOX5	-0.205155	0.000252731
PAXIP1-AS1	ALOX5	-0.267483	1.95e-06
PDE2A-AS2	ALOX5	0.342254	5.12e-13
PIK3CD-AS1	ALOX5	0.288694	4.47e-10
PPIC-AS1	ALOX5	0.229375	1.17e-06
PRKAR1B-AS1	ALOX5	0.313526	3.36e-07
PRRT3-AS1	ALOX5	-0.215465	0.000190364
PTOV1-AS1	ALOX5	-0.23116	7.98e-05
PWAR5	ALOX5	0.203792	4.26e-05
RASA3-IT1	ALOX5	0.205872	8e-05
RORB-AS1	ALOX5	0.205752	5.47e-06
RUNX3-AS1	ALOX5	0.278526	3.38e-08
SCAT2	ALOX5	-0.213877	7.15e-05
SENCR	ALOX5	0.307115	3.63e-10
SETBP1-DT	ALOX5	0.215945	1.47e-06
SNHG19	ALOX5	-0.223809	5.95e-06
SNHG3	ALOX5	-0.285732	1.08e-07
SPATA13	ALOX5	0.220447	3.45e-07
SREBF2-AS1	ALOX5	-0.275577	3.8e-10
SUGT1-DT	ALOX5	-0.20165	8.36e-05
TMEM26-AS1	ALOX5	0.233748	1.07e-06
TONSL-AS1	ALOX5	-0.223935	1.87e-05
TRBV11-2	ALOX5	0.365126	1.24e-14
U62631.1	ALOX5	0.217888	2.63e-06
USP30-AS1	ALOX5	0.206885	3.97e-05
VAV3-AS1	ALOX5	0.273133	3.26e-08
VCAN-AS1	ALOX5	0.206385	3.97e-05
WNT5A-AS1	ALOX5	0.272057	8.42e-09
XXYLT1-AS2	ALOX5	0.20022	6.92e-05
YTHDF3-AS1	ALOX5	-0.224884	1.06e-05
Z95114.3	ALOX5	0.300074	6.64e-11
ABALON	BID	0.257984	7.37e-08
AC000120.2	BID	-0.319044	1.52e-08
AC000123.3	BID	-0.217647	0.000247331
AC000403.1	BID	-0.274711	1.12e-07
AC002044.2	BID	-0.257024	9.91e-08
AC002044.3	BID	-0.274161	4.89e-09
AC002064.2	BID	-0.220255	5.68e-05
AC002094.4	BID	-0.356362	1.11e-10
AC002094.5	BID	-0.380355	4.15e-13
AC002116.2	BID	0.217224	1.46e-05
AC002128.1	BID	-0.29051	2.32e-08
AC002306.1	BID	-0.201839	5.76e-05
AC002347.1	BID	-0.234446	1.12e-05
AC002398.2	BID	-0.295903	2.6e-15
AC002480.1	BID	-0.249353	1.72e-05
AC002519.1	BID	-0.2072	0.00030523
AC002546.1	BID	-0.372412	1.28e-13
AC002550.2	BID	-0.224398	1.94e-06
AC002551.1	BID	-0.210259	9.49e-05
AC002553.1	BID	-0.223616	6.07e-06
AC002553.2	BID	-0.22855	9.76e-06
AC002558.2	BID	-0.204441	0.000291766
AC003681.1	BID	-0.265376	1.17e-06
AC003682.1	BID	-0.252103	1.75e-06
AC003973.2	BID	-0.39122	2.19e-12
AC004000.1	BID	-0.202618	9.58e-05
AC004067.1	BID	-0.229011	0.000118125
AC004076.2	BID	-0.295381	2.22e-08
AC004112.1	BID	-0.244555	4.02e-06
AC004148.1	BID	-0.288855	2.78e-07
AC004217.1	BID	-0.230674	4.12e-05
AC004223.2	BID	-0.201643	0.000264703
AC004223.4	BID	-0.220131	0.000627595
AC004233.2	BID	0.247146	3.41e-07
AC004241.3	BID	0.22911	2.9e-06
AC004241.4	BID	-0.241	8.79e-06
AC004253.1	BID	-0.229073	0.000130623
AC004263.1	BID	-0.259561	3.26e-06
AC004264.2	BID	-0.320045	3.24e-11
AC004453.2	BID	-0.23719	1.17e-05
AC004466.2	BID	-0.268702	1.55e-07
AC004466.3	BID	-0.239394	2.77e-05
AC004471.1	BID	0.220047	2.16e-06
AC004477.2	BID	-0.230688	1.92e-05
AC004490.1	BID	-0.235757	5.44e-05
AC004491.1	BID	-0.266573	1.26e-07
AC004492.1	BID	-0.290743	1.41e-08
AC004494.1	BID	-0.38498	2.97e-15
AC004584.3	BID	-0.269781	9.43e-09
AC004623.1	BID	-0.202095	0.000242123
AC004637.1	BID	-0.372226	9.33e-21
AC004672.1	BID	-0.259406	1.93e-06
AC004672.2	BID	-0.220649	4e-05
AC004678.2	BID	-0.258262	1.49e-07
AC004691.1	BID	-0.233906	2.22e-05
AC004771.2	BID	-0.276786	2.34e-06
AC004771.4	BID	-0.277836	1.29e-06
AC004832.5	BID	-0.245277	4.59e-07
AC004836.1	BID	-0.283841	2.74e-09
AC004846.2	BID	-0.253143	1.43e-06
AC004877.1	BID	-0.296251	1.08e-07
AC004877.2	BID	-0.230047	7.66e-06
AC004908.1	BID	-0.34451	7.4e-12
AC004908.3	BID	-0.25847	7.85e-07
AC004918.3	BID	-0.227798	0.000121952
AC004947.2	BID	-0.296372	1.08e-09
AC004951.1	BID	-0.276253	2.05e-08
AC004951.4	BID	-0.337767	9.24e-11
AC005034.5	BID	-0.297106	1.43e-11
AC005046.1	BID	-0.278649	1.11e-07
AC005052.1	BID	-0.256573	0.000336368
AC005070.3	BID	-0.386064	1.88e-15
AC005072.1	BID	-0.255142	9.68e-07
AC005086.2	BID	-0.282672	1.73e-07
AC005096.1	BID	-0.20852	9.82e-05
AC005104.1	BID	-0.206199	0.00215631
AC005154.4	BID	-0.310061	4.88e-09
AC005180.1	BID	-0.353837	1.83e-17
AC005180.2	BID	-0.352578	2.31e-18
AC005224.2	BID	-0.23707	1.85e-05
AC005225.1	BID	-0.277932	1.75e-07
AC005225.4	BID	-0.362554	6.46e-16
AC005237.1	BID	-0.247733	1.91e-06
AC005253.1	BID	-0.276843	4.38e-07
AC005261.1	BID	-0.247262	4.02e-06
AC005261.5	BID	-0.337006	5.01e-11
AC005274.1	BID	-0.298416	3.58e-09
AC005277.2	BID	-0.208175	0.000426606
AC005306.1	BID	-0.240058	6.51e-06
AC005332.1	BID	-0.322854	3.04e-11
AC005332.2	BID	-0.445917	3.91e-18
AC005332.3	BID	-0.23097	4.14e-05
AC005332.5	BID	-0.207935	0.00347977
AC005332.7	BID	-0.389792	8.36e-15
AC005358.1	BID	-0.372123	2.19e-17
AC005387.2	BID	-0.239044	1.25e-05
AC005391.1	BID	-0.244712	0.000459884
AC005393.1	BID	-0.230802	0.000244896
AC005410.2	BID	-0.301895	1.13e-09
AC005480.1	BID	-0.298079	3.31e-09
AC005514.1	BID	-0.351472	3.83e-12
AC005519.1	BID	-0.2886	1.62e-07
AC005520.3	BID	-0.205277	2.57e-05
AC005586.1	BID	0.21237	0.000116017
AC005674.2	BID	-0.40236	3.93e-17
AC005695.1	BID	-0.358549	1.2e-14
AC005695.2	BID	-0.220049	1.58e-05
AC005726.2	BID	-0.269752	3.49e-06
AC005740.3	BID	-0.292525	1.72e-08
AC005740.4	BID	-0.374275	1.96e-11
AC005746.1	BID	-0.405009	1.46e-12
AC005746.2	BID	-0.246206	7.53e-05
AC005753.1	BID	-0.230434	3.67e-05
AC005776.2	BID	-0.284046	8.49e-08
AC005785.1	BID	-0.309056	3.54e-10
AC005785.2	BID	-0.351229	1.77e-11
AC005786.4	BID	-0.202895	0.000103162
AC005837.4	BID	-0.322885	2.64e-11
AC005838.2	BID	-0.204763	4.32e-05
AC005839.1	BID	-0.315225	4.75e-09
AC005884.1	BID	-0.248305	8.41e-07
AC005899.1	BID	-0.25364	1.37e-06
AC005899.5	BID	-0.252858	5.62e-08
AC005899.6	BID	-0.243797	4.27e-06
AC005899.7	BID	-0.354811	2.59e-12
AC005912.2	BID	-0.304448	3.18e-12
AC005920.2	BID	-0.230995	4.71e-05
AC005921.3	BID	-0.265711	1.43e-07
AC005954.2	BID	-0.205121	7.75e-05
AC006017.1	BID	-0.329903	4.3e-09
AC006042.1	BID	-0.20815	5.65e-05
AC006042.3	BID	-0.236276	2.18e-06
AC006058.1	BID	-0.343781	6.73e-13
AC006058.4	BID	-0.300764	6.34e-10
AC006064.1	BID	-0.330178	4.08e-11
AC006111.3	BID	-0.281556	4.71e-08
AC006116.5	BID	-0.367368	3.8e-14
AC006116.7	BID	-0.268698	1.8e-06
AC006128.1	BID	-0.328415	2.17e-09
AC006141.1	BID	-0.208168	1.4e-05
AC006159.1	BID	-0.342053	1.97e-12
AC006213.4	BID	-0.292383	7.22e-09
AC006213.5	BID	-0.232428	8.95e-06
AC006213.6	BID	-0.265036	1.07e-06
AC006237.1	BID	-0.25436	1.75e-05
AC006330.1	BID	-0.26328	1.05e-06
AC006378.1	BID	-0.268328	2.16e-07
AC006435.2	BID	-0.326425	1.83e-10
AC006441.4	BID	-0.210285	0.00128474
AC006480.2	BID	-0.283028	2.88e-07
AC006486.2	BID	0.233848	4.49e-06
AC006487.1	BID	-0.296709	4.93e-09
AC006504.1	BID	-0.283351	7.62e-09
AC006538.1	BID	-0.218669	0.000139574
AC006538.3	BID	-0.339637	5.57e-13
AC006942.1	BID	-0.217248	0.000119919
AC006963.1	BID	-0.241455	8.44e-07
AC007014.1	BID	-0.228749	1.75e-05
AC007036.2	BID	-0.304709	2.75e-09
AC007066.2	BID	-0.267861	5.34e-08
AC007114.2	BID	-0.360347	7.65e-12
AC007191.1	BID	-0.258944	3.27e-06
AC007193.2	BID	-0.337012	5.62e-13
AC007216.1	BID	-0.271228	1.4e-07
AC007216.2	BID	-0.274796	9.43e-08
AC007216.3	BID	-0.280852	2.14e-08
AC007216.4	BID	-0.278767	2.3e-07
AC007224.2	BID	-0.292783	5.62e-08
AC007292.2	BID	-0.21388	0.000100367
AC007292.3	BID	-0.203502	0.000216154
AC007342.6	BID	-0.376734	3.38e-16
AC007342.7	BID	-0.393062	1.93e-18
AC007347.1	BID	-0.315157	4.43e-08
AC007365.1	BID	-0.201534	0.000207971
AC007370.2	BID	-0.226126	6.52e-05
AC007376.2	BID	-0.209205	0.000104681
AC007378.1	BID	-0.240478	4.86e-06
AC007382.1	BID	-0.262653	2.6e-07
AC007390.1	BID	-0.350827	1.61e-10
AC007406.5	BID	-0.352417	3.67e-13
AC007431.1	BID	-0.251015	1.7e-05
AC007485.2	BID	-0.20492	0.000260876
AC007494.2	BID	-0.293791	7.04e-09
AC007494.3	BID	-0.252993	1.42e-06
AC007496.1	BID	-0.348342	1.2e-12
AC007496.2	BID	-0.291107	1.16e-08
AC007496.3	BID	-0.342993	6.75e-13
AC007533.1	BID	-0.236783	1.44e-06
AC007541.1	BID	-0.241657	5.14e-06
AC007546.1	BID	-0.209243	0.000480327
AC007598.1	BID	-0.34347	8.05e-12
AC007598.2	BID	-0.361143	2.74e-11
AC007598.3	BID	-0.369084	1.34e-12
AC007601.1	BID	-0.338936	1.47e-11
AC007601.2	BID	-0.323743	1.41e-10
AC007610.4	BID	-0.22393	7.24e-05
AC007619.1	BID	-0.323287	3.38e-11
AC007620.3	BID	-0.298002	5.09e-09
AC007637.1	BID	-0.355543	3.72e-10
AC007671.1	BID	-0.321726	3.25e-10
AC007681.1	BID	-0.331175	3.13e-09
AC007684.2	BID	-0.250368	3.42e-06
AC007686.3	BID	-0.415417	9e-20
AC007787.2	BID	-0.234908	1.1e-06
AC007792.1	BID	-0.370455	2.61e-15
AC007849.1	BID	-0.205775	4.23e-05
AC007878.1	BID	-0.398617	1.08e-15
AC007923.3	BID	-0.222479	2.26e-05
AC007950.2	BID	-0.239664	7.93e-05
AC007952.6	BID	-0.239134	3.44e-08
AC008026.3	BID	-0.217963	1.74e-05
AC008033.3	BID	-0.216999	0.000119565
AC008040.1	BID	-0.33578	5.08e-10
AC008050.1	BID	-0.231682	4.71e-06
AC008073.1	BID	-0.238893	9.68e-07
AC008079.1	BID	-0.220279	0.000210546
AC008121.3	BID	-0.237407	7.28e-06
AC008124.1	BID	-0.307307	4.9e-11
AC008147.2	BID	-0.293382	1.24e-07
AC008149.1	BID	-0.211995	3.34e-05
AC008250.1	BID	-0.307759	5.1e-11
AC008264.2	BID	-0.264959	1.8e-06
AC008280.2	BID	-0.270855	1.37e-08
AC008393.1	BID	-0.229476	4.17e-07
AC008395.1	BID	-0.262699	2.53e-06
AC008507.2	BID	-0.257867	1.36e-05
AC008537.2	BID	-0.35682	2e-13
AC008537.3	BID	-0.357437	5.91e-12
AC008543.5	BID	-0.315692	5.23e-09
AC008555.1	BID	-0.313153	7.22e-09
AC008569.2	BID	-0.4066	3.61e-17
AC008619.1	BID	-0.335046	1.54e-10
AC008649.2	BID	-0.25474	1.15e-06
AC008669.1	BID	-0.33943	1.02e-13
AC008676.1	BID	-0.328963	1.58e-11
AC008687.2	BID	-0.205284	0.00301231
AC008731.1	BID	-0.286895	2.99e-08
AC008735.1	BID	-0.226744	9.49e-05
AC008735.2	BID	-0.202405	0.00047721
AC008735.4	BID	-0.315563	1.76e-08
AC008737.1	BID	-0.38645	4.28e-15
AC008750.4	BID	-0.228264	8.67e-05
AC008758.2	BID	-0.205429	0.000527576
AC008758.4	BID	-0.232769	8.03e-07
AC008759.2	BID	-0.287025	1.53e-09
AC008759.3	BID	-0.288174	1.43e-10
AC008764.2	BID	-0.418961	3.04e-21
AC008764.8	BID	-0.320761	2.6e-11
AC008764.9	BID	-0.34491	4.53e-10
AC008770.3	BID	-0.356583	7.12e-13
AC008781.2	BID	-0.274562	1.08e-07
AC008806.1	BID	-0.330822	3.06e-09
AC008808.2	BID	-0.301558	3.47e-12
AC008870.2	BID	-0.332494	4.85e-09
AC008870.5	BID	-0.202457	0.000946077
AC008894.1	BID	-0.280166	1.92e-10
AC008894.2	BID	-0.291478	2.51e-06
AC008894.3	BID	-0.354135	4.45e-13
AC008895.1	BID	-0.244341	1.75e-06
AC008906.1	BID	-0.233552	2.96e-06
AC008915.2	BID	-0.239364	7.52e-07
AC008937.2	BID	-0.270477	2.31e-09
AC008937.3	BID	-0.223647	5.03e-06
AC008957.3	BID	-0.253368	3.79e-06
AC008985.1	BID	-0.31868	5.77e-10
AC009032.1	BID	-0.204222	4.01e-05
AC009053.2	BID	-0.297866	4.17e-08
AC009054.1	BID	-0.227701	4.78e-06
AC009065.3	BID	-0.21212	0.0011595
AC009065.6	BID	-0.216383	9.91e-05
AC009078.3	BID	-0.324682	2.12e-09
AC009084.2	BID	-0.244964	1.32e-05
AC009088.1	BID	-0.296555	2.18e-09
AC009090.1	BID	-0.252672	2.86e-06
AC009090.3	BID	-0.288209	2.33e-07
AC009090.4	BID	-0.320605	3.36e-08
AC009090.5	BID	-0.254144	9.43e-06
AC009093.6	BID	-0.205435	0.000396513
AC009093.7	BID	-0.302514	6.2e-10
AC009095.1	BID	-0.288293	1.11e-07
AC009102.1	BID	-0.372463	7.43e-16
AC009102.2	BID	-0.399222	8.88e-22
AC009102.3	BID	-0.276189	3.8e-10
AC009108.3	BID	-0.270942	6.62e-08
AC009113.1	BID	-0.240477	2.17e-06
AC009118.2	BID	0.228813	3.08e-05
AC009118.3	BID	-0.226286	8.9e-06
AC009119.2	BID	-0.234756	5.91e-07
AC009120.3	BID	-0.367833	3.84e-14
AC009133.3	BID	-0.264398	8.96e-08
AC009137.1	BID	-0.206053	2.65e-05
AC009145.4	BID	-0.264521	2.68e-07
AC009148.1	BID	-0.206425	0.0002199
AC009152.1	BID	-0.216218	1.04e-06
AC009159.2	BID	-0.214754	3.35e-05
AC009159.3	BID	-0.273108	8.08e-08
AC009163.4	BID	-0.227324	7.85e-05
AC009163.7	BID	-0.318649	1.06e-09
AC009229.2	BID	-0.205492	3.44e-06
AC009229.4	BID	-0.280094	1.75e-08
AC009269.4	BID	-0.226168	7.05e-07
AC009303.4	BID	0.222583	1.87e-05
AC009318.2	BID	-0.294725	1.08e-08
AC009318.3	BID	-0.273244	6.25e-08
AC009320.1	BID	-0.359158	3.52e-14
AC009336.1	BID	-0.213377	0.000368443
AC009509.5	BID	-0.208465	0.000221348
AC009549.1	BID	-0.288738	3.14e-11
AC009686.1	BID	-0.262737	1.18e-06
AC009716.1	BID	-0.293678	1.3e-08
AC009716.2	BID	-0.268089	3.5e-06
AC009754.1	BID	-0.26356	1.38e-07
AC009806.1	BID	-0.351485	1.71e-15
AC009812.3	BID	-0.361372	1.99e-12
AC009812.4	BID	-0.28852	1.28e-07
AC009831.3	BID	-0.242779	1.85e-07
AC009948.3	BID	-0.262325	1.69e-07
AC009951.4	BID	-0.283852	1.36e-07
AC009955.4	BID	-0.211403	7.81e-05
AC010132.4	BID	-0.346383	3.26e-09
AC010168.2	BID	-0.213918	1.55e-05
AC010185.1	BID	-0.261212	1.72e-06
AC010186.3	BID	-0.285506	3.61e-08
AC010198.1	BID	-0.205949	0.00568793
AC010201.1	BID	-0.350507	3.01e-09
AC010201.2	BID	-0.393053	4.39e-12
AC010245.2	BID	-0.274522	5.06e-09
AC010247.2	BID	-0.280755	1.29e-07
AC010261.1	BID	-0.270661	5.08e-08
AC010285.1	BID	-0.25455	1.94e-05
AC010300.1	BID	-0.267744	7.37e-08
AC010320.2	BID	-0.294466	7.52e-09
AC010320.3	BID	-0.241954	3.16e-05
AC010320.4	BID	-0.298852	5.48e-08
AC010325.2	BID	-0.208883	0.000105893
AC010327.5	BID	-0.215342	0.000184645
AC010333.1	BID	-0.319698	6.22e-09
AC010333.2	BID	-0.264761	3.1e-07
AC010336.5	BID	-0.210817	1.2e-08
AC010401.1	BID	-0.222679	2.49e-05
AC010422.4	BID	-0.23195	5.17e-06
AC010463.3	BID	-0.296516	2e-09
AC010468.1	BID	-0.201967	2.54e-05
AC010478.1	BID	-0.35644	4.72e-15
AC010480.1	BID	-0.291165	1.5e-08
AC010503.5	BID	0.206072	3.2e-06
AC010519.1	BID	-0.2388	5.38e-06
AC010524.1	BID	-0.211918	0.000296435
AC010525.1	BID	-0.245675	3.89e-05
AC010530.1	BID	-0.20883	6.83e-05
AC010531.5	BID	-0.249237	3.63e-06
AC010533.1	BID	-0.378093	9.91e-13
AC010551.2	BID	-0.250452	5.05e-07
AC010609.1	BID	-0.279771	2.09e-09
AC010618.2	BID	-0.23631	4.05e-06
AC010619.2	BID	-0.26152	1.89e-07
AC010632.1	BID	-0.243638	3.63e-06
AC010632.2	BID	-0.32849	6.08e-11
AC010680.1	BID	-0.336778	2.2e-11
AC010680.4	BID	-0.254816	3.04e-06
AC010680.5	BID	-0.288288	4.95e-09
AC010761.3	BID	-0.304181	8.64e-08
AC010809.1	BID	-0.326838	1.05e-09
AC010809.2	BID	-0.309177	2.03e-09
AC010809.3	BID	-0.25585	1.23e-08
AC010834.3	BID	-0.266491	6.62e-07
AC010883.1	BID	-0.216515	0.000235025
AC010894.3	BID	-0.249995	1.56e-07
AC010894.4	BID	-0.200564	0.000236539
AC010973.1	BID	-0.243735	1.64e-06
AC010976.2	BID	-0.225055	1.48e-05
AC010997.6	BID	-0.219484	4.84e-06
AC010998.2	BID	-0.222819	4.17e-05
AC010998.3	BID	-0.250791	2.2e-07
AC011005.4	BID	-0.223803	0.000109708
AC011008.2	BID	-0.419738	3.85e-16
AC011120.1	BID	-0.274671	4.12e-07
AC011239.2	BID	-0.347356	1.46e-16
AC011284.1	BID	-0.335233	2.9e-09
AC011306.1	BID	-0.270741	4.19e-08
AC011337.1	BID	-0.288237	3.65e-07
AC011365.2	BID	-0.272534	6.87e-09
AC011374.1	BID	-0.221418	9.25e-05
AC011379.1	BID	-0.213856	1.18e-05
AC011383.1	BID	-0.200836	8.93e-05
AC011389.2	BID	-0.218058	0.000412406
AC011443.1	BID	-0.201957	0.000773763
AC011444.1	BID	-0.36246	2.37e-11
AC011444.2	BID	-0.32033	5.46e-09
AC011444.3	BID	-0.352485	3.07e-12
AC011462.4	BID	-0.29923	7.77e-06
AC011465.1	BID	-0.243834	1.24e-05
AC011468.1	BID	-0.293266	3.17e-08
AC011468.5	BID	-0.259151	2.39e-06
AC011472.1	BID	-0.424239	4.24e-22
AC011472.4	BID	-0.394789	3.99e-19
AC011472.5	BID	-0.263257	1.5e-07
AC011477.1	BID	-0.319681	1.06e-10
AC011477.3	BID	-0.314589	2.64e-11
AC011479.2	BID	-0.306162	2.83e-09
AC011479.3	BID	-0.293438	2.17e-07
AC011491.2	BID	-0.225646	0.000109653
AC011491.3	BID	-0.257975	1.91e-07
AC011498.6	BID	-0.251991	3.09e-05
AC011498.7	BID	-0.294009	1.74e-07
AC011504.1	BID	-0.3211	6e-08
AC011510.1	BID	-0.387055	2.84e-15
AC011595.1	BID	-0.290102	5.05e-07
AC011726.1	BID	-0.20799	5.27e-06
AC011726.2	BID	-0.21752	3.11e-05
AC011815.3	BID	-0.309104	8.61e-07
AC011816.2	BID	-0.315886	8.05e-10
AC011933.2	BID	-0.256692	2.35e-07
AC011933.4	BID	-0.20972	6.43e-05
AC011939.2	BID	-0.24104	8.1e-08
AC011944.2	BID	-0.359158	3.31e-12
AC012085.2	BID	-0.364792	2.11e-15
AC012100.2	BID	-0.201929	7.47e-05
AC012100.3	BID	-0.253109	3.91e-08
AC012123.1	BID	-0.220217	0.000225769
AC012157.2	BID	-0.266521	1.78e-06
AC012181.1	BID	-0.267889	8.57e-07
AC012181.2	BID	-0.264865	9.5e-07
AC012186.2	BID	-0.227419	3.61e-05
AC012254.3	BID	-0.282651	2.33e-07
AC012313.10	BID	-0.306408	2.18e-09
AC012313.2	BID	-0.342854	1.33e-10
AC012313.5	BID	-0.450214	1.96e-19
AC012358.1	BID	-0.321432	4.51e-10
AC012370.1	BID	-0.218902	5.79e-05
AC012404.1	BID	-0.336513	1.1e-09
AC012404.2	BID	-0.405625	9.4e-18
AC012409.3	BID	-0.365349	5.02e-14
AC012409.5	BID	-0.379463	3.14e-14
AC012414.4	BID	-0.223862	1.94e-05
AC012464.3	BID	-0.29371	8.43e-09
AC012513.3	BID	-0.35997	4.29e-11
AC012557.1	BID	-0.341855	1.66e-11
AC012557.2	BID	-0.286374	1.47e-09
AC012568.1	BID	-0.23772	2.69e-06
AC012613.1	BID	-0.226059	6.68e-05
AC012613.2	BID	-0.290692	1.48e-07
AC012640.2	BID	0.26599	3.5e-06
AC012676.5	BID	-0.316682	3.82e-09
AC013356.3	BID	-0.219989	9.98e-06
AC013403.2	BID	-0.436677	3.15e-22
AC013437.1	BID	-0.285068	4.21e-08
AC013472.2	BID	-0.33219	1.83e-11
AC015656.1	BID	-0.295806	1.09e-09
AC015712.7	BID	-0.324685	2.04e-08
AC015726.1	BID	-0.310108	1.85e-10
AC015727.1	BID	-0.338027	8.25e-12
AC015795.1	BID	-0.269787	1.15e-06
AC015799.1	BID	-0.327983	7.93e-12
AC015802.1	BID	-0.218807	3.92e-05
AC015802.3	BID	-0.265067	1.94e-06
AC015802.4	BID	-0.261005	3.15e-07
AC015802.5	BID	-0.200669	0.000235205
AC015804.1	BID	-0.246052	2.81e-08
AC015845.1	BID	-0.26422	1.22e-09
AC015849.3	BID	-0.236561	8.65e-06
AC015853.3	BID	-0.299192	2.75e-07
AC015871.3	BID	-0.260558	3.11e-06
AC015909.3	BID	-0.254616	1e-05
AC015909.5	BID	-0.302737	2.61e-09
AC015911.3	BID	-0.26688	1.1e-07
AC015911.6	BID	-0.213916	1.44e-05
AC015912.3	BID	0.27162	3.28e-07
AC015914.1	BID	-0.23426	9.46e-05
AC015920.1	BID	-0.262951	1.46e-06
AC015921.1	BID	-0.203256	0.00159697
AC015922.2	BID	-0.233198	1.76e-05
AC015922.3	BID	-0.216663	1.24e-05
AC015923.1	BID	-0.220628	0.000281968
AC015961.1	BID	-0.322364	1.24e-08
AC015967.1	BID	-0.23198	1.12e-05
AC015971.1	BID	-0.34031	3.02e-10
AC016026.1	BID	-0.312301	4.19e-10
AC016027.1	BID	0.32513	1.91e-11
AC016027.2	BID	-0.262231	2.32e-06
AC016027.3	BID	-0.223262	2.63e-06
AC016065.1	BID	0.229688	2.05e-05
AC016245.1	BID	-0.203376	1.88e-05
AC016251.1	BID	-0.290249	8.88e-08
AC016252.1	BID	-0.220015	7.05e-05
AC016292.1	BID	-0.236736	5.57e-07
AC016583.1	BID	-0.271033	1.88e-06
AC016586.1	BID	-0.271954	4.57e-07
AC016590.2	BID	-0.312831	1.7e-08
AC016722.2	BID	-0.26076	1.11e-06
AC016737.2	BID	-0.200116	0.00136642
AC016747.1	BID	-0.229628	4.78e-05
AC016747.2	BID	-0.206957	0.00074554
AC016747.3	BID	-0.296895	1.44e-09
AC016747.4	BID	-0.242321	0.000234212
AC016831.4	BID	-0.218077	9.57e-07
AC016910.1	BID	-0.270344	3.19e-07
AC016949.1	BID	-0.22976	3.3e-06
AC016957.2	BID	-0.247986	3.28e-07
AC017006.2	BID	-0.277419	1.18e-07
AC017101.1	BID	-0.262564	3.75e-06
AC017104.1	BID	-0.319807	8.61e-10
AC018410.1	BID	-0.321619	5.06e-11
AC018442.2	BID	-0.203727	0.000223364
AC018445.3	BID	-0.237292	8.44e-07
AC018445.4	BID	-0.311591	2.32e-11
AC018511.1	BID	-0.250645	7.28e-07
AC018521.6	BID	-0.290019	1.19e-09
AC018529.1	BID	-0.300533	3.74e-08
AC018638.6	BID	-0.293534	3.23e-07
AC018638.7	BID	-0.315321	2.54e-08
AC018647.2	BID	-0.226659	2.58e-05
AC018648.1	BID	-0.200984	0.000525668
AC018653.3	BID	-0.208692	0.00010748
AC018752.1	BID	-0.364001	1.2e-12
AC018766.1	BID	-0.213612	0.000395808
AC018809.1	BID	-0.226645	3.23e-05
AC018809.2	BID	-0.362252	2.15e-15
AC018926.1	BID	-0.344521	3.4e-13
AC018926.3	BID	-0.298557	2.5e-08
AC019080.3	BID	-0.224882	3.06e-06
AC019080.4	BID	-0.314461	5.51e-10
AC019193.2	BID	-0.235303	1.7e-06
AC019226.2	BID	-0.211678	6.55e-05
AC019270.1	BID	-0.344434	2e-12
AC020604.1	BID	-0.259861	4.49e-07
AC020612.3	BID	-0.241468	3.07e-05
AC020634.2	BID	-0.228848	4.58e-09
AC020661.3	BID	-0.27022	1.15e-05
AC020661.4	BID	-0.234998	6.58e-05
AC020663.2	BID	0.268481	1.87e-06
AC020763.3	BID	-0.293125	6.27e-07
AC020763.4	BID	-0.273714	6.98e-08
AC020900.1	BID	-0.220713	6.65e-05
AC020907.4	BID	-0.21903	0.000129862
AC020907.5	BID	-0.316496	4.15e-08
AC020908.3	BID	-0.268119	5.07e-07
AC020911.2	BID	-0.222699	7.54e-05
AC020913.2	BID	-0.218818	1.46e-05
AC020913.3	BID	-0.287525	7.31e-09
AC020915.1	BID	-0.278512	2.01e-08
AC020916.2	BID	-0.218155	3.31e-05
AC020917.3	BID	-0.290435	6.87e-08
AC020917.4	BID	-0.370279	1.52e-12
AC020931.1	BID	-0.20751	0.0001354
AC020951.1	BID	-0.43416	5.36e-18
AC020978.1	BID	-0.219822	2.74e-06
AC020978.3	BID	-0.244956	2.99e-05
AC020978.6	BID	-0.24913	9.35e-07
AC020978.9	BID	-0.310302	5.67e-09
AC021016.1	BID	-0.242515	1.34e-07
AC021078.1	BID	-0.311013	6.86e-09
AC021188.1	BID	-0.217748	7.06e-06
AC021231.1	BID	-0.238019	3.27e-05
AC021683.1	BID	-0.329975	1.19e-09
AC021739.2	BID	-0.254335	4.93e-07
AC021739.3	BID	-0.270877	8.78e-08
AC021766.1	BID	-0.376629	2.41e-16
AC022034.4	BID	-0.322725	1.72e-12
AC022079.2	BID	-0.345405	1.94e-10
AC022146.2	BID	-0.315108	6.88e-10
AC022148.1	BID	-0.257132	1.61e-05
AC022167.2	BID	-0.284916	1.4e-07
AC022272.1	BID	-0.203666	0.000119324
AC022364.1	BID	-0.42174	1.4e-17
AC022382.1	BID	-0.293583	1.83e-07
AC022400.1	BID	-0.291882	2.07e-09
AC022400.2	BID	-0.263614	6.31e-07
AC022400.4	BID	-0.326446	3.47e-10
AC022467.1	BID	-0.205706	0.000197876
AC022497.1	BID	-0.298579	9.8e-09
AC022509.2	BID	-0.236247	1.9e-05
AC022517.1	BID	-0.348593	1.44e-12
AC022532.1	BID	-0.311871	1.3e-08
AC022537.1	BID	-0.214717	0.000108571
AC022558.1	BID	-0.234444	4.6e-06
AC022558.3	BID	-0.225201	9.87e-06
AC022613.2	BID	-0.232858	7.06e-06
AC022613.3	BID	-0.277901	1.92e-08
AC022710.1	BID	-0.237377	2.54e-06
AC022819.1	BID	-0.263275	7.51e-07
AC022893.1	BID	-0.292262	1.22e-09
AC022893.2	BID	-0.418972	3.82e-16
AC022898.2	BID	-0.318298	9.83e-12
AC022960.1	BID	-0.244555	1.32e-05
AC023043.1	BID	0.296746	6.82e-07
AC023051.1	BID	-0.222824	2.14e-05
AC023090.2	BID	-0.356677	9.15e-12
AC023355.1	BID	-0.26822	3.25e-07
AC023389.1	BID	-0.207048	8.98e-05
AC023510.1	BID	-0.276142	3.24e-08
AC023510.2	BID	-0.387989	7.93e-12
AC023794.5	BID	-0.250827	1.57e-06
AC023818.1	BID	-0.310207	7.59e-10
AC023825.2	BID	-0.209888	0.000147614
AC023830.3	BID	-0.433429	2.8e-17
AC023906.4	BID	-0.367996	6.01e-13
AC023906.5	BID	-0.269056	1.76e-06
AC023908.3	BID	-0.266245	7.36e-07
AC024075.1	BID	-0.398148	4.55e-20
AC024075.2	BID	-0.379132	9.5e-17
AC024075.3	BID	-0.447178	2.1e-21
AC024145.1	BID	-0.245108	1.08e-06
AC024257.1	BID	-0.205749	5.48e-05
AC024257.4	BID	-0.30876	2.53e-09
AC024267.3	BID	-0.268598	2.27e-08
AC024267.4	BID	-0.20264	0.000191587
AC024267.5	BID	-0.229272	6.42e-06
AC024270.2	BID	-0.254035	5.96e-05
AC024270.4	BID	-0.220881	0.000144947
AC024337.2	BID	-0.441718	7.73e-21
AC024475.1	BID	-0.297897	8.16e-08
AC024580.1	BID	-0.288653	7.18e-06
AC024651.1	BID	-0.301473	1.61e-12
AC025031.3	BID	-0.224372	6.93e-06
AC025031.4	BID	-0.200169	0.00265285
AC025034.1	BID	-0.281265	1.98e-07
AC025043.1	BID	-0.279021	2.07e-08
AC025165.1	BID	-0.390027	3.73e-18
AC025165.4	BID	-0.235296	6.1e-06
AC025171.4	BID	-0.269518	5.46e-06
AC025171.5	BID	-0.302305	2.88e-06
AC025175.1	BID	-0.254906	5.75e-07
AC025178.1	BID	-0.232802	7.13e-05
AC025188.1	BID	-0.268374	8.56e-07
AC025211.1	BID	-0.257283	6.42e-06
AC025271.4	BID	-0.299949	5.54e-09
AC025279.1	BID	-0.355875	3.22e-13
AC025280.1	BID	-0.29438	4.51e-13
AC025287.3	BID	-0.349882	1.02e-11
AC025423.1	BID	-0.224423	1.11e-05
AC025430.1	BID	-0.263307	3.76e-07
AC025809.1	BID	-0.320154	1.63e-09
AC025809.2	BID	-0.321205	5.34e-09
AC025857.2	BID	0.227089	0.000223063
AC025917.1	BID	-0.447037	5.1e-20
AC026124.1	BID	-0.327036	1.57e-14
AC026150.2	BID	-0.406775	3.24e-17
AC026150.4	BID	-0.243954	2.13e-06
AC026355.2	BID	-0.23114	1.6e-06
AC026356.2	BID	-0.339069	1.59e-10
AC026358.1	BID	-0.208832	0.00114998
AC026362.2	BID	-0.332614	3.05e-11
AC026367.2	BID	-0.227842	2.47e-05
AC026367.3	BID	-0.243125	6.17e-07
AC026368.1	BID	-0.21991	1.51e-05
AC026401.1	BID	-0.312995	2.77e-09
AC026401.2	BID	-0.255292	4.35e-07
AC026469.1	BID	-0.229601	4.9e-05
AC026471.4	BID	-0.304408	2.96e-08
AC026471.6	BID	-0.248781	4.18e-07
AC026495.1	BID	-0.202602	0.000680504
AC026523.2	BID	-0.269692	5.73e-07
AC026691.1	BID	-0.294892	4.52e-11
AC026725.1	BID	-0.227534	0.000161137
AC026748.1	BID	-0.21257	7.71e-06
AC026803.1	BID	-0.290053	3.16e-08
AC026894.1	BID	-0.30512	3.81e-10
AC027018.1	BID	-0.222724	2.68e-06
AC027020.1	BID	-0.299264	1.33e-08
AC027020.2	BID	-0.269292	2.06e-07
AC027130.1	BID	-0.207351	0.00052683
AC027243.2	BID	-0.203676	0.000207265
AC027277.2	BID	-0.221589	5.21e-05
AC027279.1	BID	-0.295265	1.02e-08
AC027279.3	BID	-0.211746	2.53e-05
AC027279.4	BID	-0.348623	1e-10
AC027290.2	BID	-0.257491	2.45e-06
AC027307.3	BID	-0.217082	1.46e-05
AC027348.1	BID	-0.29658	1.8e-08
AC027514.1	BID	-0.200184	0.000781478
AC027514.2	BID	-0.229689	0.000261664
AC027544.2	BID	-0.216044	2.94e-05
AC027575.2	BID	-0.313821	3.11e-11
AC027601.2	BID	-0.223841	0.00014286
AC027601.4	BID	-0.324243	2.92e-09
AC027682.1	BID	-0.211249	7.26e-05
AC027682.4	BID	-0.291764	2.93e-10
AC027682.6	BID	-0.282386	1.32e-07
AC027682.7	BID	-0.349138	1.21e-12
AC027698.1	BID	-0.22164	1.05e-05
AC027796.1	BID	-0.256689	2.08e-07
AC027796.5	BID	-0.210306	5.49e-06
AC027807.2	BID	-0.294764	9.13e-12
AC032044.1	BID	-0.274081	9.52e-08
AC032044.2	BID	-0.295905	2.06e-08
AC034102.6	BID	-0.235624	1.53e-07
AC034102.8	BID	-0.240106	2.52e-05
AC034236.3	BID	-0.215134	0.000163784
AC035139.1	BID	-0.20027	8.72e-05
AC035140.1	BID	-0.214736	7.88e-06
AC036108.1	BID	-0.25374	4.52e-06
AC036108.2	BID	-0.322749	2.52e-15
AC036108.3	BID	-0.389608	1.11e-21
AC037198.1	BID	-0.305016	1.25e-08
AC037198.2	BID	-0.348868	1.21e-11
AC037459.2	BID	-0.266856	3.46e-07
AC037487.1	BID	-0.280021	3.96e-08
AC037487.2	BID	-0.215676	5.64e-05
AC040160.2	BID	-0.36928	2.51e-15
AC040169.1	BID	0.222239	7.04e-05
AC040934.1	BID	-0.21972	7.86e-05
AC044781.1	BID	-0.263512	7.14e-06
AC046158.1	BID	-0.279584	1.26e-06
AC046158.2	BID	-0.332124	2.75e-10
AC046158.3	BID	-0.375498	1.94e-13
AC046158.4	BID	-0.254391	3.15e-06
AC048341.1	BID	-0.363145	7.45e-12
AC048380.2	BID	-0.208141	0.000106298
AC048382.2	BID	-0.325027	5.7e-11
AC051619.3	BID	-0.204204	9.08e-06
AC053503.3	BID	-0.321152	2.44e-16
AC053503.5	BID	-0.312596	1.57e-15
AC053513.2	BID	-0.413196	5.1e-14
AC055720.2	BID	-0.252444	1.48e-07
AC055764.1	BID	-0.313263	8.93e-10
AC055811.4	BID	-0.253976	1.96e-05
AC055855.1	BID	-0.227822	8.97e-05
AC055855.2	BID	-0.207981	2.51e-06
AC058791.1	BID	-0.226606	3.19e-06
AC060234.3	BID	-0.256004	8.4e-08
AC060766.6	BID	-0.271052	3.09e-06
AC060766.7	BID	-0.241172	7.05e-06
AC061992.2	BID	0.237088	5.3e-06
AC063926.3	BID	-0.296517	1.49e-08
AC064801.2	BID	-0.307964	1.09e-07
AC064836.1	BID	-0.219778	1.08e-05
AC067747.1	BID	-0.231508	5.6e-06
AC067750.1	BID	-0.408094	4.48e-21
AC067817.1	BID	-0.210005	2.64e-06
AC067817.2	BID	-0.274646	1.76e-08
AC067852.3	BID	-0.338867	1.32e-10
AC067852.4	BID	-0.266865	1.16e-06
AC068254.2	BID	-0.212513	0.000440267
AC068473.3	BID	-0.301501	1e-08
AC068533.3	BID	-0.207621	1.73e-05
AC068580.2	BID	0.206093	2.99e-06
AC068580.3	BID	0.205252	4.87e-07
AC068700.1	BID	-0.298668	1.34e-10
AC068790.2	BID	-0.328244	6.79e-09
AC068790.3	BID	-0.355524	7.92e-10
AC068790.4	BID	-0.354944	3.4e-11
AC068790.5	BID	-0.274269	1.34e-06
AC068790.7	BID	-0.388815	2.67e-12
AC068860.1	BID	-0.261865	2.46e-06
AC068870.1	BID	-0.22031	4.99e-05
AC068880.4	BID	-0.238164	2.17e-05
AC068888.2	BID	-0.214864	3.96e-05
AC069029.1	BID	-0.270877	2.02e-06
AC069209.1	BID	-0.256021	8.99e-06
AC069213.1	BID	-0.204321	4.65e-05
AC069224.1	BID	-0.200324	0.000176216
AC069234.1	BID	-0.23513	7.64e-06
AC069272.1	BID	-0.221605	8.06e-06
AC069366.2	BID	-0.253316	8.47e-07
AC069542.1	BID	-0.277144	2.16e-07
AC069549.1	BID	-0.343135	5.63e-12
AC073130.3	BID	-0.218638	2.22e-06
AC073167.1	BID	-0.308939	8.48e-11
AC073349.1	BID	-0.242128	2.72e-06
AC073367.1	BID	-0.243238	5.24e-05
AC073389.3	BID	-0.216241	0.000136028
AC073439.1	BID	-0.212378	0.000117746
AC073476.2	BID	-0.355141	8.55e-12
AC073487.1	BID	-0.325812	2.21e-09
AC073548.1	BID	-0.205627	8.56e-05
AC073569.1	BID	-0.344144	1.44e-11
AC073569.3	BID	-0.320952	3.57e-10
AC073655.1	BID	-0.288846	3.2e-06
AC073862.2	BID	-0.325999	2.07e-13
AC073862.3	BID	-0.403279	3.68e-17
AC073862.4	BID	-0.368626	7.03e-14
AC073862.5	BID	-0.381841	1.58e-15
AC073869.1	BID	-0.225567	1.31e-05
AC073912.1	BID	-0.262327	2.14e-07
AC073912.2	BID	-0.260761	1.56e-06
AC074029.3	BID	-0.200212	0.000369203
AC074029.4	BID	-0.222628	3.01e-06
AC074032.1	BID	-0.224695	2.23e-06
AC074138.1	BID	-0.368128	6.51e-12
AC078795.1	BID	-0.204441	0.000591403
AC078846.1	BID	-0.229735	6.57e-05
AC078864.1	BID	-0.244946	3.81e-06
AC078906.1	BID	-0.227035	0.000105044
AC078925.2	BID	-0.278228	6.5e-14
AC078925.3	BID	-0.354755	1.68e-17
AC079015.1	BID	-0.229234	3.14e-06
AC079061.1	BID	-0.221454	2e-05
AC079089.1	BID	-0.20243	0.000196637
AC079148.1	BID	-0.20271	4.57e-05
AC079193.2	BID	-0.335994	2.41e-11
AC079203.2	BID	-0.205714	0.000101677
AC079209.2	BID	-0.203177	0.000135159
AC079210.1	BID	-0.301333	4.87e-08
AC079313.1	BID	-0.346473	2.07e-14
AC079316.2	BID	-0.296759	4.46e-09
AC079322.1	BID	-0.253911	9.35e-07
AC079331.1	BID	-0.315136	9.92e-11
AC079331.2	BID	-0.337364	3.96e-12
AC079336.3	BID	-0.263681	4.12e-07
AC079336.4	BID	-0.208752	0.000124758
AC079336.7	BID	-0.339623	7.47e-09
AC079416.3	BID	-0.278538	2.26e-07
AC079465.1	BID	-0.255368	8.45e-06
AC079601.1	BID	-0.361039	4.03e-10
AC079610.1	BID	-0.220428	1.76e-05
AC079834.1	BID	-0.226071	1.4e-06
AC079866.2	BID	-0.217746	0.000172014
AC079921.2	BID	-0.333209	3.01e-13
AC080038.1	BID	-0.27667	3.74e-09
AC080038.3	BID	-0.219994	0.000405409
AC080100.1	BID	-0.260486	8.18e-08
AC080188.1	BID	-0.257858	2.06e-07
AC080188.2	BID	-0.280724	1.7e-08
AC083805.2	BID	-0.212953	0.000331436
AC083806.2	BID	-0.326878	1.5e-09
AC083843.3	BID	-0.216397	0.000109392
AC083880.1	BID	0.231494	9.51e-05
AC083964.1	BID	-0.256365	3.06e-08
AC083964.2	BID	-0.336047	5.63e-10
AC084018.1	BID	-0.421618	7.48e-15
AC084018.2	BID	-0.381683	8.85e-12
AC084024.1	BID	-0.207904	4.35e-05
AC084083.1	BID	-0.244316	1.12e-05
AC084757.3	BID	-0.278535	2.89e-07
AC084782.2	BID	-0.286762	9.98e-08
AC084782.3	BID	-0.238695	4.31e-06
AC084824.3	BID	-0.403264	6.06e-15
AC084824.4	BID	-0.308399	5.49e-08
AC084824.5	BID	-0.200459	0.000115936
AC084855.2	BID	-0.327109	1.5e-09
AC084880.3	BID	-0.386478	4.33e-18
AC087164.1	BID	-0.341342	4.09e-10
AC087164.2	BID	-0.288806	1.16e-08
AC087222.1	BID	-0.225071	1.02e-05
AC087276.1	BID	-0.312937	1.04e-10
AC087276.2	BID	-0.212997	0.000126965
AC087276.3	BID	-0.247487	3.63e-06
AC087286.2	BID	-0.38293	1.45e-13
AC087286.4	BID	-0.34631	4.46e-13
AC087289.1	BID	-0.20856	0.00120274
AC087301.1	BID	-0.239714	1.26e-05
AC087362.1	BID	-0.297869	2.38e-08
AC087362.2	BID	-0.20223	0.00019787
AC087392.1	BID	-0.24092	4.07e-08
AC087392.2	BID	-0.325867	3.45e-12
AC087500.2	BID	-0.330528	2.97e-11
AC087501.1	BID	-0.31344	1.96e-10
AC087501.2	BID	-0.259076	9.07e-08
AC087501.4	BID	-0.242019	7.1e-06
AC087521.1	BID	-0.21982	5.28e-06
AC087623.1	BID	-0.392103	4.43e-14
AC087623.3	BID	-0.324151	6.44e-13
AC087749.1	BID	-0.320246	7.64e-10
AC087749.2	BID	-0.263774	4.18e-07
AC089998.4	BID	-0.226456	7.64e-05
AC090044.1	BID	-0.359798	3.93e-16
AC090061.1	BID	-0.203634	0.000243329
AC090114.2	BID	-0.229124	2.72e-05
AC090115.1	BID	-0.339413	4.96e-10
AC090186.1	BID	-0.318241	2.34e-09
AC090197.1	BID	-0.318872	8.02e-10
AC090198.1	BID	-0.368667	3.31e-12
AC090241.3	BID	-0.281627	8.24e-08
AC090260.2	BID	-0.222068	0.000162813
AC090510.2	BID	-0.365647	6.23e-13
AC090515.5	BID	-0.212395	4.8e-05
AC090519.2	BID	-0.305327	4.79e-10
[truncated: 150,553 more rows]

## Sheet: TableS2
Drugs	correlation	pathway	p.value
(5Z)-7-Oxozeaenol	-0.357414	Other, kinases	9.84156e-08
5-Fluorouracil	0.132322	Other	0.00232045
A-443654	0.0374263	PI3K/MTOR signaling	0.546471
A-770041	-0.0356585	Other, kinases	0.607094
A-83-01	0.198773	Other	0.0137853
ABT737	0.250997	Apoptosis regulation	0.00304613
Acetalax	0.306351	Unclassified	2.92578e-05
ACY-1215	0.191185	Chromatin histone acetylation	0.010843
Afatinib	0.158173	EGFR signaling	0.000461974
Afuresertib	0.154526	PI3K/MTOR signaling	0.0302632
AGI-5198	0.204327	Metabolism	0.00988303
AGI-6780	0.0405052	Metabolism	0.244888
AICA Ribonucleotide	0.219011	Metabolism	0.00238724
AKT inhibitor VIII	0.168049	PI3K/MTOR signaling	0.00105528
Alectinib	0.152178	RTK signaling	0.0503194
Alisertib	0.0282706	Mitosis	0.487875
Alpelisib	0.18804	PI3K/MTOR signaling	0.0119258
AMG-319	0.0104929	PI3K/MTOR signaling	0.511541
Amuvatinib	0.139229	RTK signaling	0.23481
Apitolisib	0.0371023	PI3K/MTOR signaling	0.73163
AR-42	0.23912	Chromatin histone acetylation	0.000451814
Ara-G	0.0906623	Other	0.0258699
ARRY-520	-0.0271265	Mitosis	0.687798
AS601245	-0.0613617	JNK and p38 signaling	0.828243
AS605240	0.206239	PI3K/MTOR signaling	0.00593829
AST-1306	0.0426142	RTK signaling	0.691824
AT-7519	0.305841	Cell cycle	1.95867e-05
AT13148	-0.0618721	PI3K/MTOR signaling	0.665797
AT7867	-0.113758	PI3K/MTOR signaling	0.0946678
Avagacestat	0.100878	Other	0.104052
Axitinib	-0.194416	RTK signaling	0.0201037
AZ20	-0.214385	Genome integrity	0.00077738
AZ6102	-0.000511101	WNT signaling	0.940764
AZ628	0.0745501	ERK MAPK signaling	0.914405
AZ960	-0.120879	Other, kinases	0.116105
AZD1208	0.0728694	Other, kinases	0.102282
AZD1332	-0.261234	RTK signaling	1.76192e-06
AZD1480	-0.198475	Other, kinases	0.00939746
AZD2014	-0.155804	PI3K/MTOR signaling	0.00189299
AZD3514	0.0207608	Hormone-related	0.906544
AZD3759	0.255709	EGFR signaling	0.00274879
AZD4547	-0.110245	RTK signaling	0.0085031
AZD4877	-0.212531	Mitosis	0.000475013
AZD5153	0.160965	Chromatin other	0.0266904
AZD5363	0.0581462	Other, kinases	0.363647
AZD5438	-0.0882002	Cell cycle	0.196628
AZD5582	0.124831	Other	0.0578829
AZD5991	0.281069	Apoptosis regulation	4.47316e-05
AZD6094	-0.0131268	RTK signaling	0.656969
AZD6482	-0.23334	PI3K/MTOR signaling	2.60849e-07
AZD6738	-0.0415287	Genome integrity	0.310689
AZD7762	-0.0526348	Cell cycle	0.0295374
AZD7969	-0.209941	WNT signaling	0.000418703
AZD8055	0.0401683	PI3K/MTOR signaling	0.852584
AZD8186	-0.162757	PI3K/MTOR signaling	0.0011993
AZD8835	-0.0727379	PI3K/MTOR signaling	0.45028
AZD8931	-0.125926	RTK signaling	0.0769987
BAM7	-0.100305	Other	0.245636
BAY-61-3606	0.0236639	Other, kinases	0.841375
BDP-00009066	-0.0261938	Cytoskeleton	0.626392
Belinostat	0.19611	Chromatin histone acetylation	0.00480378
Bexarotene	-0.0854831	Other	0.205105
BI-2536	0.0292418	Cell cycle	0.983732
BIBF-1120	-0.0732521	RTK signaling	0.280952
BIBR-1532	-0.0128353	Genome integrity	0.921795
Bicalutamide	0.00954947	Hormone-related	0.660245
BIX02189	0.0679204	ERK MAPK signaling	0.113204
Bleomycin	-0.0451553	DNA replication	0.695991
Bleomycin (10 uM)	-0.446291	DNA replication	3.12357e-11
Bleomycin (50 uM)	-0.445498	DNA replication	5.02911e-12
BMS-345541	0.231693	Other, kinases	2.19676e-05
BMS-509744	0.0534799	Other, kinases	0.46085
BMS-536924	-0.100587	IGF1R signaling	0.123429
BMS-754807	-0.132672	RTK signaling	0.253892
Bortezomib	-0.0156164	Protein stability and degradation	0.576908
Bosutinib	0.00434807	Other, kinases	0.867706
BPD-00008900	-0.0845981	Other	0.373966
BPTES	-0.0776619	Other	0.269868
Brivanib, BMS-540215	-0.021387	RTK signaling	0.829843
Bryostatin 1	-0.0752998	Other	0.330895
Buparlisib	-0.0179848	PI3K/MTOR signaling	0.627011
BX-912	0.0709355	Metabolism	0.159733
BX795	-0.318042	Other, kinases	3.45056e-07
C-75	-0.0503902	Apoptosis regulation	0.466176
Cabozantinib	0.0150393	RTK signaling	0.745569
Camptothecin	-0.0676314	DNA replication	0.241463
CAP-232, TT-232, TLN-232	-0.357598	Metabolism	1.49876e-08
Capivasertib	-0.0973989	PI3K/MTOR signaling	0.17799
Carmustine	0.0661808	DNA replication	0.504913
CAY10566	0.216731	Other	0.00130515
CAY10603	0.0998191	Chromatin histone acetylation	0.0669532
CCT-018159	-0.165721	Protein stability and degradation	0.0123652
CCT007093	-0.0267065	Cell cycle	0.824367
CD532	0.121705	Mitosis	0.0678847
CDK9_5038	0.150653	Cell cycle	0.272685
CDK9_5576	0.125904	Cell cycle	0.510011
Cediranib	-0.0865488	RTK signaling	0.298836
Cetuximab	-0.119247	EGFR signaling	0.49686
CGP-082996	0.180506	Cell cycle	0.0730469
CGP-60474	-0.0945851	Cell cycle	0.565591
CHIR-99021	-0.246982	WNT signaling	2.7746e-07
CI-1033	0.05856	RTK signaling	0.451581
CI-1040	-0.0249217	ERK MAPK signaling	0.77044
Cisplatin	-0.227024	DNA replication	3.57116e-07
CMK	0.0680841	Other, kinases	0.461372
CP466722	0.15069	Genome integrity	0.0579328
CP724714	0.229642	RTK signaling	0.000584847
CPI-613	0.013436	Other	0.776022
Crizotinib	0.212519	RTK signaling	0.000652442
CUDC-101	0.246951	Other	0.00025105
CX-5461	0.0604161	Other	0.255198
Cyclopamine	0.383676	Other	0.000138481
Cyclophosphamide	0.0329034	DNA replication	0.607053
Cytarabine	-0.0759978	Other	0.221629
CZC24832	0.0736099	PI3K/MTOR signaling	0.240312
Dabrafenib	-0.0683686	ERK MAPK signaling	0.00343226
Dacinostat	0.296775	Chromatin histone acetylation	5.21599e-05
Dactinomycin	-0.0328598	Other	0.611462
Dactolisib	-0.215557	PI3K/MTOR signaling	7.00124e-05
Daporinad	-0.0269612	Metabolism	0.714706
Dasatinib	-0.239404	RTK signaling	0.000129854
Dihydrorotenone	0.183931	Unclassified	0.00907664
Dinaciclib	0.182219	Cell cycle	0.183253
DMOG	-0.0719817	Metabolism	0.478288
Docetaxel	-0.10754	Mitosis	0.0986752
Doramapimod	-0.0206094	JNK and p38 signaling	0.687328
Doxorubicin	-0.161384	DNA replication	0.000579393
Dyrk1b_0191	-0.190644	Other, kinases	0.000183601
eEF2K Inhibitor, A-484954	0.0357024	Other, kinases	0.653389
Eg5_9814	0.0844831	Other	0.320113
EHT-1864	-0.00950836	Cytoskeleton	0.815007
Elephantin	0.0803478	Unclassified	0.229132
Elesclomol	-0.353599	Protein stability and degradation	9.38563e-09
Embelin	-0.150702	Apoptosis regulation	0.0161353
Entinostat	0.132206	Chromatin histone acetylation	0.0160566
Entospletinib	0.00996687	Other, kinases	0.506499
Enzastaurin	0.219149	Other, kinases	0.000867957
EphB4_9721	-0.296951	RTK signaling	3.12221e-05
Epirubicin	-0.111337	DNA replication	0.0992917
Epothilone B	-0.0842728	Mitosis	0.409392
EPZ004777	0.0759364	Chromatin histone methylation	0.167025
EPZ5676	0.169239	Chromatin histone methylation	0.0209945
ERK_2440	-0.0973763	ERK MAPK signaling	0.0959654
ERK_6604	0.0859285	ERK MAPK signaling	0.329755
Erlotinib	0.127579	EGFR signaling	0.106183
Etoposide	-0.0889545	DNA replication	0.142724
ETP-45835	-0.0292984	Other, kinases	0.910608
Fedratinib	0.0700664	Other, kinases	0.216424
FEN1_3940	-0.210274	Genome integrity	8.92453e-06
FGFR_0939	-0.361984	RTK signaling	1.15906e-06
FGFR_3831	-0.259926	RTK signaling	0.000586949
FH535	0.00279974	Other	0.68954
Flavopiridol	0.0398716	Cell cycle	0.856123
Fludarabine	0.158042	Unclassified	0.000728218
FMK	0.048202	Other, kinases	0.421293
Foretinib	-0.0915929	RTK signaling	0.173183
FR-180204	0.0968357	ERK MAPK signaling	0.185444
FTI-277	-0.136862	Other	0.0476183
FTY-720	0.0155942	Other	0.807513
Fulvestrant	0.0486874	Hormone-related	0.145638
Gallibiscoquinazole	0.150075	Unclassified	0.0698721
GDC0810	0.130337	Hormone-related	0.114511
Gefitinib	0.129298	EGFR signaling	0.015903
Gemcitabine	-0.145382	DNA replication	0.00175361
Genentech Cpd 10	0.0631332	Mitosis	0.245761
GNE-317	-0.114346	PI3K/MTOR signaling	0.260158
GNF-2	0.107149	ABL signaling	0.476472
GSK1059615	-0.191508	PI3K/MTOR signaling	0.00349324
GSK1070916	0.0205963	Mitosis	0.289996
GSK1904529A	-0.0304452	RTK signaling	0.544043
GSK2578215A	-0.00464425	Other, kinases	0.900979
GSK2606414	0.150737	Metabolism	0.0187635
GSK269962A	-0.263257	Cytoskeleton	5.51912e-06
GSK319347A	0.217854	Other, kinases	0.0129641
GSK343	0.201562	Chromatin histone methylation	0.00925755
GSK429286A	-0.0806305	Cytoskeleton	0.496764
GSK591	0.0823486	Chromatin histone methylation	0.262245
GSK650394	0.0146651	Other, kinases	0.599575
GSK690693	0.193728	PI3K/MTOR signaling	0.000243947
GW-2580	0.0636125	RTK signaling	0.229973
GW441756	-0.0428094	RTK signaling	0.979911
GW843682X	0.0983316	Cell cycle	0.40095
HG-5-113-01	-0.0677468	Other	0.445197
HG-5-88-01	-0.167144	Other, kinases	0.185299
HG6-64-1	-0.273834	ERK MAPK signaling	0.000106605
I-BET-762	0.14557	Chromatin other	0.00030954
I-BRD9	0.10645	Chromatin other	0.116104
IAP_5620	0.0143362	Other	0.805
IAP_7638	-0.0145455	Other	0.463337
Ibrutinib	0.232473	Other, kinases	0.00358934
IC-87114	-0.0244611	PI3K/MTOR signaling	0.925402
ICL1100013	-0.138456	Other	0.0294565
Idelalisib	0.0821494	PI3K/MTOR signaling	0.0117013
IGF1R_3801	-0.104761	IGF1R signaling	0.0993576
IGFR_3801	-0.327038	IGF1R signaling	1.90646e-07
Imatinib	0.180417	Other, kinases	0.0773179
IMD-0354	-0.162536	Other, kinases	0.00443523
IOX2	-0.174092	Other	0.00679462
IPA-3	0.0823621	Cytoskeleton	0.253115
Ipatasertib	0.156045	PI3K/MTOR signaling	0.0260055
IRAK4_4710	0.0990882	Other, kinases	0.180233
Irinotecan	-0.0432971	DNA replication	0.564851
Ispinesib Mesylate	0.122202	Mitosis	0.051202
IWP-2	0.186821	WNT signaling	0.00514867
JAK_8517	-0.106615	Other, kinases	0.186826
JAK1_3715	-0.0377671	Other, kinases	0.593298
JAK1_8709	0.0842683	Other, kinases	0.245435
JAK3_7406	-0.166826	Other, kinases	0.00379009
JNJ38877605	-0.0292021	RTK signaling	0.812207
JNK-9L	-0.0278283	JNK and p38 signaling	0.959348
JNK Inhibitor VIII	-0.126518	JNK and p38 signaling	0.0419415
JQ1	0.0283818	Chromatin other	0.502582
JQ12	0.031084	Chromatin histone acetylation	0.695103
JW-7-24-1	0.0587063	Other, kinases	0.356726
JW-7-52-1	-0.0998046	PI3K/MTOR signaling	0.571676
kb NB 142-70	0.00689743	Other, kinases	0.602758
KIN001-042	0.0119596	WNT signaling	0.70559
KIN001-236	0.134049	RTK signaling	0.0102335
KIN001-244	0.050634	Metabolism	0.151697
KIN001-260	0.120897	Other, kinases	0.00587148
KIN001-266	0.0429026	ERK MAPK signaling	0.488099
KIN001-270	-0.00684106	Cell cycle	0.658229
Kobe2602	-0.0164715	RTK signaling	0.579691
KRAS (G12C) Inhibitor-12	0.115727	ERK MAPK signaling	0.200571
KU-55933	-0.0463227	Genome integrity	0.397221
KU-60019	-0.243094	Genome integrity	0.000109156
Lapatinib	0.183275	RTK signaling	0.00413684
LCL161	-0.0360587	Apoptosis regulation	0.315736
LDN-193189	-0.344341	Other	7.32056e-07
Leflunomide	0.15199	DNA replication	0.0116187
Lenalidomide	0.0477735	Protein stability and degradation	0.163817
Lestaurtinib	-0.123448	Other, kinases	0.0134312
LFM-A13	-0.0482466	Other, kinases	0.457395
LGK974	0.12021	WNT signaling	0.00438347
LIMK1 inhibitor BMS4	-0.123584	Cytoskeleton	0.0372334
Linifanib	0.0174505	RTK signaling	0.287965
Linsitinib	-0.0116427	IGF1R signaling	0.890599
LJI308	0.0918572	PI3K/MTOR signaling	0.189708
Luminespib	-0.104505	Protein stability and degradation	0.0785482
LY2109761	0.105516	Other	0.161447
Masitinib	0.073288	RTK signaling	0.397288
MCT1_6447	-0.0587529	Cell cycle	0.069595
MCT4_1422	0.00854383	Other	0.798237
MetAP2 Inhibitor, A832234	-0.0360457	Other	0.404888
Methotrexate	0.26049	DNA replication	1.84995e-05
MG-132	-0.0124963	Protein stability and degradation	0.603194
Midostaurin	-0.268578	Other	0.000104282
MIM1	-0.0765998	Apoptosis regulation	0.0499462
MIRA-1	0.0812616	p53 pathway	0.0976771
Mirin	0.0740645	Genome integrity	0.282916
Mitomycin-C	0.00924243	DNA replication	0.735718
Mitoxantrone	-0.00605845	DNA replication	0.865491
MK-1775	0.148617	Cell cycle	0.0747273
MK-2206	0.0605777	PI3K/MTOR signaling	0.168426
MK-8776	0.0984474	Cell cycle	0.150498
ML323	0.313242	Protein stability and degradation	2.13423e-05
MN-64	0.100403	WNT signaling	0.188634
Motesanib	-0.132255	RTK signaling	0.044444
MPS-1-IN-1	0.134235	Mitosis	0.0871672
Navitoclax	0.209812	Apoptosis regulation	1.16825e-05
Nelarabine	0.168589	DNA replication	0.0192354
NG-25	0.0786886	Other, kinases	0.0489592
Nilotinib	0.0963271	ABL signaling	0.0181076
Niraparib	0.00183034	Genome integrity	0.810568
NPK76-II-72-1	0.118451	Cell cycle	0.0228463
NSC-207895	0.0839419	p53 pathway	0.342355
NSC-87877	0.0586071	Other	0.700786
NSC319726	0.176736	p53 pathway	0.0112663
NU7441	-0.182554	Genome integrity	0.00820343
Nutlin-3a (-)	-0.10642	p53 pathway	0.0270043
NVP-ADW742	0.0640738	IGF1R signaling	0.271608
NVP-BHG712	0.131055	RTK signaling	0.00785048
NVP-TAE684	-0.297828	RTK signaling	0.0175928
Obatoclax Mesylate	-0.0457421	Apoptosis regulation	0.506403
OF-1	0.234026	Chromatin histone acetylation	0.00135556
Olaparib	-0.183411	Genome integrity	4.67802e-06
Omipalisib	0.110814	PI3K/MTOR signaling	0.100898
OSI-027	0.0713538	PI3K/MTOR signaling	0.180871
OSI-930	0.200783	RTK signaling	0.00136522
Osimertinib	0.216177	EGFR signaling	0.00687139
OSU-03012	0.0682159	Metabolism	0.257855
OTX015	0.105803	Chromatin other	0.111668
Oxaliplatin	0.200148	DNA replication	1.64096e-05
P22077	0.148347	Protein stability and degradation	0.0531655
PAC-1	0.116077	Apoptosis regulation	0.061629
Paclitaxel	0.0903047	Mitosis	0.136651
PAK_5339	0.090676	Cytoskeleton	0.0749054
Palbociclib	-0.0299606	Cell cycle	0.458131
Panobinostat	0.20646	Chromatin histone acetylation	0.00478646
PARP_0108	-0.339581	Genome integrity	4.09843e-07
PARP_9482	-0.377086	Genome integrity	3.77443e-08
PARP_9495	-0.393444	Genome integrity	7.3402e-10
Parthenolide	0.164881	Chromatin histone acetylation	0.104354
Pazopanib	-0.224388	RTK signaling	0.000369774
PCI-34051	0.0137265	Chromatin histone acetylation	0.49007
PD0325901	0.0142696	ERK MAPK signaling	0.665415
PD173074	0.0303623	RTK signaling	0.52358
Pelitinib	0.286435	EGFR signaling	1.95299e-05
Pemetrexed	0.140591	DNA replication	0.00748415
Pevonedistat	-0.0986414	Other	0.0793433
PF-00299804	0.171054	RTK signaling	0.0312993
PF-4708671	0.041018	PI3K/MTOR signaling	0.404376
PF-562271	-0.0812299	Cytoskeleton	0.234476
PFI-1	-0.0737453	Chromatin other	0.117637
PFI-3	0.139557	Chromatin other	0.125559
PFI3	0.17967	Chromatin other	0.00723506
PHA-665752	0.0661961	RTK signaling	0.843408
PHA-793887	0.224596	Cell cycle	0.000266686
Phenformin	0.256808	Other	0.000286476
PI-103	0.0517149	Other, kinases	0.456034
PI3Ka_4409	0.0186368	PI3K/MTOR signaling	0.616533
Picolinici-acid	0.207885	Other	0.00161537
Pictilisib	-0.111494	PI3K/MTOR signaling	0.00593559
PIK-93	0.12739	PI3K/MTOR signaling	0.00740185
Pilaralisib	-0.0101925	PI3K/MTOR signaling	0.834243
Piperlongumine	-0.329853	Other	2.26835e-07
PLK_6522	-0.105368	Cell cycle	0.0283218
PLX-4720	-0.174989	ERK MAPK signaling	1.99061e-07
Podophyllotoxin bromide	0.030165	Unclassified	0.658178
Ponatinib	-0.146497	Other, kinases	0.193506
PRIMA-1MET	0.064886	p53 pathway	0.417729
PRT062607	0.128248	Other, kinases	0.123043
Pyridostatin	0.00819748	DNA replication	0.947998
Pyrimethamine	0.257957	Other	0.0501502
QL-VIII-58	-0.141825	Other	0.0531955
QL-X-138	0.107408	Other, kinases	0.152478
QL-XI-92	0.0521618	Cytoskeleton	0.200333
QL-XII-47	0.118136	Other, kinases	0.146905
QL-XII-61	-0.00775174	Other, kinases	0.484028
QS11	0.0249099	Other	0.801056
Quizartinib	0.0983281	RTK signaling	0.105984
RAF_9304	-0.0295084	ERK MAPK signaling	0.316893
Rapamycin	0.0150812	PI3K/MTOR signaling	0.897578
Refametinib	-0.19123	ERK MAPK signaling	0.000253639
Ribociclib	0.125	Cell cycle	0.288162
RO-3306	-0.220569	Cell cycle	6.05815e-05
rTRAIL	-0.0337	Apoptosis regulation	0.621916
RU-SKI 43	0.224921	Other	0.00319421
Rucaparib	-0.266659	Genome integrity	3.91572e-05
Ruxolitinib	0.120865	Other, kinases	0.00014443
RVX-208	0.123746	Chromatin other	0.0538004
S-Trityl-L-cysteine	0.0937092	Mitosis	0.21919
Sabutoclax	0.043443	Apoptosis regulation	0.862974
Salubrinal	0.30336	Other	0.00431185
Sapitinib	0.242192	EGFR signaling	0.00222581
Saracatinib	-0.248139	Other, kinases	0.0222757
Savolitinib	0.225322	RTK signaling	0.00307816
SB216763	-0.179375	WNT signaling	0.000403657
SB505124	0.105586	RTK signaling	0.0597518
SB52334	-0.0315044	Other, kinases	0.406655
SB590885	0.0359146	ERK MAPK signaling	0.623859
SCH772984	0.211454	ERK MAPK signaling	0.0049429
Seliciclib	0.211919	Cell cycle	0.0284987
Selisistat	-0.00141382	Chromatin histone acetylation	0.956979
Selumetinib	-0.0544171	ERK MAPK signaling	0.355735
Sepantronium bromide	-0.0477368	Apoptosis regulation	0.153135
Serdemetan	-0.286399	p53 pathway	2.12058e-06
SGC0946	0.0341974	Chromatin histone methylation	0.311096
Shikonin	-0.0403741	Other	0.515976
Sinularin	0.115892	Unclassified	0.136573
SL0101	0.0939581	Other, kinases	0.105605
SN-38	-0.182896	DNA replication	0.00379234
SNX-2112	0.171032	Protein stability and degradation	0.0123793
Sorafenib	0.156458	RTK signaling	0.00863359
Sphingosine Kinase 1 Inhibitor II	-0.0288601	Other, kinases	0.921835
Staurosporine	-0.263872	RTK signaling	0.00120623
STF-62247	0.144309	Other	0.0136217
SU11274	0.0385462	RTK signaling	0.451579
Sunitinib	0.0836917	RTK signaling	0.255261
T0901317	0.148573	Other	0.00219329
TAF1_5496	0.288992	Other	2.38431e-05
TAK-715	0.28862	JNK and p38 signaling	2.33981e-05
Talazoparib	-0.246793	Genome integrity	9.57029e-07
Tamoxifen	0.078991	Hormone-related	0.160656
Tanespimycin	-0.16812	Protein stability and degradation	0.0107128
TANK_1366	-0.00690996	Genome integrity	0.674442
Taselisib	0.157164	PI3K/MTOR signaling	0.0185891
Telomerase Inhibitor IX	-0.116864	Genome integrity	0.120058
Temozolomide	-0.0105686	DNA replication	0.631022
Temsirolimus	-0.330593	PI3K/MTOR signaling	2.41915e-06
Teniposide	0.00471125	DNA replication	0.982981
Tenovin-6	0.0156431	Chromatin histone acetylation	0.653282
TGX221	-0.0773053	PI3K/MTOR signaling	0.0712624
Thapsigargin	-0.0560922	Other	0.647323
THZ-2-102-1	0.202429	Cell cycle	0.00668451
THZ-2-49	0.175401	Cell cycle	0.00643912
Tipifarnib	0.0615179	Other	0.440984
Tivozanib	-0.0331058	RTK signaling	0.667917
TL-1-85	-0.00170026	Other, kinases	0.406002
TL-2-105	0.151154	Other	0.00581734
Topotecan	-0.0367619	DNA replication	0.439711
Torin 2	-0.0124411	PI3K/MTOR signaling	0.763568
Tozasertib	-0.0245452	Mitosis	0.83551
TPCA-1	0.126879	Other, kinases	0.0141549
Trametinib	-0.0499064	ERK MAPK signaling	0.291428
Tretinoin	0.0505727	Other	0.378609
Trichostatin A	0.208417	Chromatin histone acetylation	0.00245553
TTK_3146	-0.0920237	Mitosis	0.0769628
Tubastatin A	0.15378	Chromatin histone acetylation	0.00411429
TW 37	-0.336377	Apoptosis regulation	3.487e-08
TWS119	-0.2664	WNT signaling	0.000165078
Ulixertinib	0.138018	ERK MAPK signaling	0.0111188
ULK1_4989	0.119685	Other, kinases	0.473741
UMI-77	-0.0968731	Apoptosis regulation	0.353583
UNC0638	0.00859079	Chromatin histone methylation	0.630146
UNC0642	-0.00402423	Chromatin histone methylation	0.959898
UNC1215	0.00531607	Chromatin other	0.990736
Uprosertib	0.155653	PI3K/MTOR signaling	0.0033447
VE-822	0.168244	Genome integrity	0.0290199
VE821	0.148844	Genome integrity	0.0300613
Veliparib	0.0907932	Genome integrity	0.16809
Venetoclax	0.0919506	Apoptosis regulation	0.0244956
Venotoclax	0.0687648	Apoptosis regulation	0.0139911
Vinblastine	-0.0468033	Mitosis	0.254938
Vincristine	0.108076	Mitosis	0.225014
Vinorelbine	0.09713	Mitosis	0.144548
Vismodegib	0.0155065	Other	0.858987
VNLG/124	0.0550611	Chromatin histone acetylation	0.0942218
Vorinostat	0.171684	Chromatin histone acetylation	0.00101633
Voxtalisib	0.0293265	PI3K/MTOR signaling	0.604092
VSP34_8731	0.0804783	Other	0.436915
VX-11e	0.213697	ERK MAPK signaling	7.13239e-05
VX-702	0.152853	JNK and p38 signaling	0.0094292
Wee1 Inhibitor	0.0216112	Cell cycle	0.483918
WEHI-539	0.075453	Apoptosis regulation	0.553641
WH-4-023	-0.237028	Other, kinases	0.00940828
WHI-P97	0.032465	Other, kinases	0.435045
WIKI4	0.0240488	WNT signaling	0.85524
Wnt-C59	0.0955033	WNT signaling	0.0378792
WYE-125132	-0.00681967	PI3K/MTOR signaling	0.753007
WZ-1-84	0.272177	Other, kinases	0.0165579
WZ3105	0.295761	Other	7.36281e-06
WZ4003	-0.0434293	Other, kinases	0.61265
XAV939	-0.0275213	WNT signaling	0.625177
XMD11-85h	-0.0323848	Other, kinases	0.907151
XMD13-2	0.171267	Apoptosis regulation	0.00765247
XMD14-99	0.100592	Other, kinases	0.0270097
XMD15-27	0.0321218	Other, kinases	0.127845
XMD8-85	0.269231	Other	0.00307492
XMD8-92	-0.0573352	ERK MAPK signaling	0.468068
Y-39983	-0.0605573	Cytoskeleton	0.832269
YK-4-279	-0.079141	Other	0.178225
YM201636	0.140319	PI3K/MTOR signaling	0.0534889
Z-LLNle-CHO	0.135499	Other	0.192817
ZG-10	-0.0759409	JNK and p38 signaling	0.179048
Zibotentan	0.0414419	Other	0.231612
ZM447439	-0.155862	Mitosis	0.0156927
Zoledronate	0.135477	Unclassified	0.12645
ZSTK474	0.198721	PI3K/MTOR signaling	0.00218616
